# Supplementary material for: Whole-body iron transport and metabolism: Mechanistic, multi-scale model to improve treatment of anemia in chronic kidney disease
Source: PLoS Comput Biol. 2018 Apr 16;14(4):e1006060. doi: 10.1371/journal.pcbi.1006060 (PMC5919696; doi:10.1371/journal.pcbi.1006060)
Supplement: S1 Data — (GZ) [file pcbi.1006060.s008.tar.gz]

Archive with 44 entries (41 files):
- ./._python_code_submission
- python_code_submission
- python_code_submission/._.DS_Store
- python_code_submission/.DS_Store
- python_code_submission/._.idea
- python_code_submission/.idea
- python_code_submission/._CKD_fit.py
- python_code_submission/CKD_fit.py
- python_code_submission/._CKD_rEpo_Fe.py
- python_code_submission/CKD_rEpo_Fe.py
- python_code_submission/._differential_evolution_map.py
- python_code_submission/differential_evolution_map.py
- python_code_submission/._iron_ingestion_exp.py
- python_code_submission/iron_ingestion_exp.py
- python_code_submission/._iron_metabolism_parameter_input_file.xlsx
- python_code_submission/iron_metabolism_parameter_input_file.xlsx
- python_code_submission/._modules.py
- python_code_submission/modules.py
- python_code_submission/mouse_rhHepc_fit.py
- python_code_submission/phlebotomy_fit.py
- python_code_submission/PK_2compartment.py
- python_code_submission/._plotting.py
- python_code_submission/plotting.py
- python_code_submission/._readme.rtf
- python_code_submission/readme.rtf
- python_code_submission/rEpo_PD.py
- python_code_submission/rEpo_PK_2compartment.py
- python_code_submission/steady_state_fit_h.py
- python_code_submission/steady_state_fit_m.py
- python_code_submission/.idea/.__name
- python_code_submission/.idea/_name
- python_code_submission/.idea/._encodings.xml
- python_code_submission/.idea/encodings.xml
- python_code_submission/.idea/misc.xml
- python_code_submission/.idea/._modules.xml
- python_code_submission/.idea/modules.xml
- python_code_submission/.idea/python_code.iml
- python_code_submission/.idea/._scopes
- python_code_submission/.idea/scopes
- python_code_submission/.idea/._vcs.xml
- python_code_submission/.idea/vcs.xml
- python_code_submission/.idea/workspace.xml
- python_code_submission/.idea/scopes/._scope_settings.xml
- python_code_submission/.idea/scopes/scope_settings.xml
