# Supplementary material for: Whole-body iron transport and metabolism: Mechanistic, multi-scale model to improve treatment of anemia in chronic kidney disease
Source: PLoS Comput Biol. 2018 Apr 16;14(4):e1006060. doi: 10.1371/journal.pcbi.1006060 (PMC5919696; doi:10.1371/journal.pcbi.1006060)
Supplement: S1 Data — (GZ) [file pcbi.1006060.s008.tar.gz › python_code_submission/CKD_fit.py]

# import matplotlib
# matplotlib.use('QT4Agg')
import time
from scipy.integrate import odeint
import sys
import numpy as np
import xlrd
from modules import derivative_rhs_calculator, generate_ss_ic
# from plotting import custom_plot_ss, plot_graph
from matplotlib import pyplot as plt

def set_parameters(Species):

    if Species=='human':
        column_index=1
    elif Species =='mouse':
        column_index=3
    else:
        print ('Wrong species name')
        sys.exit(1)

    wb = xlrd.open_workbook('iron_metabolism_parameter_input_file.xlsx')
    wb.sheet_names()
    sheet = wb.sheet_by_index(0)
    keys = [sheet.cell(row_index,0).value for row_index in range(sheet.nrows)]
    A = {keys[row_index]:sheet.cell(row_index,column_index).value for row_index in range(sheet.nrows)} # importing into dictionary
    A['print_errors']=1
    A['simulate_phlebotomy_experiment']=0
    A['initial_conditions_known']=1
    A['species'] = Species
    A['alternate_Epo_degradation'] = 0

    x0 = [9.01152440722,0.287346843827,0.0315567971783,125.942821756,9.84573192267,0.529963104083,0.126094161807,0.000325718164828,0.01,
          1.76732576615,2.26805765767e-05,0.287554003571,16.3780192652,0.0277273956072,500.0,0.00935613286916,0.439710269929,437.471097533,
          0.99996568609,0.04001987856,6.94642627538,0.404342274487,4.26108538504,666.289036914]

    A['FeTf_p_fraction'] = x0[5]
    A['Fe2Tf_p_fraction'] = x0[6]
    A['h_p_eb_Tf'] = x0[0]*A['species_scaling_factor']
    A['k_hb_fe3'] = 500.0
    A['k_fe3_tf'] = x0[1]
    A['k_fe3_fetf'] = x0[2]
    A['h_p_isf_Tf'] = x0[3]*A['species_scaling_factor']
    A['k_fe3_fe3fpn']=x0[4]
    A['h_i_m_Fe3'] = x0[7]
    A['h_p_isf_Fe3'] = x0[8]
    A['Km_i_m_Fe3'] = x0[9]
    A['d_fpn'] = x0[10]
    A['k_tfhepc_Fe'] = x0[11]
    A['d_Fe3_p'] = x0[12]
    A['k_gut_p_Fe3'] = x0[13]
    A['Km_tfhepc_Fe'] = x0[14]
    A['d_tf_hepc'] = x0[15]
    A['k_fpn_hepc'] = x0[16]
    A['tau_Hepc_p'] = 0.693/x0[17]
    A['fraction_FeSO4_absorbed'] = x0[18]
    A['kI_tfhepc_Fe'] = x0[19]
    A['Km_cfu_epo'] = x0[20]
    A['alpha_Epo'] = x0[21]
    A['beta_Epo_HbFe'] = x0[22]
    A['Epo_half_life']=x0[23]

    return A

def CKD_sim(p,ic):

    # this section reads the known parameter values and serum concentrations etc. from the excel sheet into a dictionary p
    # the first column of the excel sheet which has the names of the parameters etc is used as a the key to the dictionary
    # the 2nd column has the values which is assigned to the corresponding key

    # p['switch_p_derivative_on'] = 1.0
    # p['switch_eb_derivative_on'] = 1.0
    # p['switch_res_derivative_on'] = 1.0
    p['switch_CKD_patient'] = 1.0

    p_tuple = tuple(p.items())

    t0 = 0
    t_final = 1440*365.0*2.0
    dt = 1440.0*0.5
    t= np.linspace(t0,t_final,int((t_final-t0)/dt) +1)
    Output = odeint(derivative_rhs_calculator,ic,t,p_tuple,rtol=1E-6, atol=1E-6,mxstep=5000)

    return t,Output

def CKD_obj(x,B):

    g_ug_conversion = 1.0E+6
    L_dL_conversion = 10.0

    p = B[0]
    ic = B[1]
    p['Epo_uM_CKD'] = x[0]
    [t,Output] = CKD_sim(p,ic)
    final_state = Output[len(t)-1,:]
    CKD_Hgb_target = 12.5   #mg/dL
    CKD_Hgb_model = final_state[4]*p['mol_wt_hb']*(p['V_plasma_ss']/p['Vblood'])/(g_ug_conversion*L_dL_conversion)

    phi = (CKD_Hgb_model - CKD_Hgb_target)**2.0
    print (x[0],CKD_Hgb_target,CKD_Hgb_model,phi)


    return phi


def run_sim(Species):

    # start_time = time.time()
    A = set_parameters(Species)

    g_ug_conversion = 1.0E+6
    L_dL_conversion = 10.0

    B = generate_ss_ic(A)
    p = B[0]
    ic = B[1]

    print ("Starting CKD")

    x_array = np.linspace(6.0,4.0,5)
    Hgb = np.array([[]])
    RBC = np.array([[]])
    SI = np.array([[]])
    TfSat = np.array([[]])

    for x in x_array:
        p['Epo_uM_CKD'] = x
        [t,Output] = CKD_sim(p,ic)
        final_state = Output[len(t)-1,:]
        for i in range(len(t)):
            Output[i,144] = (Output[i,2]+2.0*Output[i,3])*p['mol_wt_fe']/10
            Output[i,145] = (Output[i,2]+2.0*Output[i,3])/(2*Output[i,0] + 2.0*Output[i,2]+2.0*Output[i,3])
        CKD_Hgb_target = 12.5   #mg/dL
        Hgb_baseline = ic[4]*p['mol_wt_hb']*(p['V_plasma_ss']/p['Vblood'])/(g_ug_conversion*L_dL_conversion)
        CKD_Hgb_model = final_state[4]*p['mol_wt_hb']*(p['V_plasma_ss']/p['Vblood'])/(g_ug_conversion*L_dL_conversion)
        tmp = Output[:,4]*p['mol_wt_hb']*(p['V_plasma_ss']/p['Vblood'])/(g_ug_conversion*L_dL_conversion)
        if np.shape(Hgb)[1]==0:
            Hgb = np.array([tmp])
        else:
            Hgb = np.append(Hgb,np.array([tmp]),axis=0)
        tmp = Output[:,5]*(p['V_plasma_ss']/p['Vblood'])*1.0e-9
        if np.shape(RBC)[1] == 0:
            RBC = np.array([tmp])
        else:
            RBC = np.append(RBC,np.array([tmp]),axis=0)
        if np.shape(SI)[1]==0:
            SI = np.array([Output[:,144]])
        else:
            SI = np.append(SI,np.array([Output[:,144]]),axis=0)
        if np.shape(TfSat)[1]==0:
            TfSat = np.array([Output[:,145]])
        else:
            TfSat = np.append(TfSat,np.array([Output[:,145]]),axis=0)

        print (x, Hgb_baseline, CKD_Hgb_model, tmp[len(t)-1])

    # quit()
    # print time.time() - start_time
    #
    # V = ['C_Tf_p','C_Fe3_p','C_FeTf_p','C_Fe2Tf_p','C_HbFe_p','N_rbc','C_Cp_p','Tf_hepc','C_hepc_p','C_epo_p','N_eb','C_TfR_eb','C_FeTf_eb','C_Fe2Tf_eb','C_TfRFeTf_eb',
    #       'C_TfRFe2Tf_eb','C_Fe3_eb','C_Tf_eb','C_Hb_eb','C_HbFe_eb','C_Fe2_i_res','C_Fe3_i_res','C_FPN_i_res','C_Fe2FPN_i_res','C_Fe2FPN_m_res','C_Fe3FPN_m_res',
    #      'C_Fe3_m_res','C_FPN_m_res','C_Tf_m_res','C_FeTf_m_res','C_Fe2Tf_m_res','C_Cp2_m_res','C_Cp1_m_res','C_Fe3_isf_res','C_Tf_isf_res','C_FeTf_isf_res',
    #      'C_Fe2Tf_isf_res','C_Cp2_isf_res','C_Cp1_isf_res','Fe3_gut','N_cfu','Serum Iron','Tf Saturation','C_rEpo_p','C_rEpo_t','X_rEpo_peri','C_TfR2_liver', 'C_FeTf_liver',
    #      'C_Fe2Tf_liver','C_TfR2FeTf_liver','C_TfR2Fe2Tf_liver','C_Fe_liver']

    # Outplot = Output[:,range(0,41)+range(144,155)]
    # plot_graph(t,Outplot,V)

    plt.figure(1)
    plt.subplot(2,2,1)
    plt.plot(t/(1440.0*365.0),RBC[0,:],t/(1440.0*365.0),RBC[1,:],t/(1440.0*365.0),RBC[2,:],t/(1440.0*365.0),RBC[3,:],t/(1440.0*365.0),RBC[4,:])
    plt.xlabel('Time (years)')
    plt.title('Red Blood Cell Count (cells x 1.0e+9/ml)')
    plt.ylim([2.0,5.5])
    plt.subplot(2,2,2)
    plt.plot(t/(1440.0*365.0),Hgb[0,:],t/(1440.0*365.0),Hgb[1,:],t/(1440.0*365.0),Hgb[2,:],t/(1440.0*365.0),Hgb[3,:],t/(1440.0*365.0),Hgb[4,:])
    plt.xlabel('Time (years)')
    plt.title('Serum Hemoglobin (g/dL)')
    plt.ylim([6.0,15.5])
    plt.subplot(2,2,3)
    plt.plot(t/(1440.0*365.0),SI[0,:],t/(1440.0*365.0),SI[1,:],t/(1440.0*365.0),SI[2,:],t/(1440.0*365.0),SI[3,:],t/(1440.0*365.0),SI[4,:])
    plt.xlabel('Time (years)')
    plt.title('Serum Iron (ug/dL)')
    plt.ylim([90.0,180.0])
    plt.subplot(2,2,4)
    plt.plot(t/(1440.0*365.0),TfSat[0,:],t/(1440.0*365.0),TfSat[1,:],t/(1440.0*365.0),TfSat[2,:],t/(1440.0*365.0),TfSat[3,:],t/(1440.0*365.0),TfSat[4,:])
    plt.xlabel('Time (years)')
    plt.title('Serum Transferrin Saturation (%)')
    plt.ylim([0.2,0.4])
    plt.show()

    return

def run_optimization(Species):

    A = set_parameters(Species)
    B = generate_ss_ic(A)
    print ('Starting grid')

    x_array = np.linspace(6.0,3.0,11)
    for x in x_array:
        # print x
        x0 = np.array([x])
        phi  = CKD_obj(x0,B)
        # print x, phi
    return()

Species = str('human')
# run_optimization(Species)
run_sim(Species)
