# Supplementary material for: Whole-body iron transport and metabolism: Mechanistic, multi-scale model to improve treatment of anemia in chronic kidney disease
Source: PLoS Comput Biol. 2018 Apr 16;14(4):e1006060. doi: 10.1371/journal.pcbi.1006060 (PMC5919696; doi:10.1371/journal.pcbi.1006060)
Supplement: S1 Data — (GZ) [file pcbi.1006060.s008.tar.gz › python_code_submission/CKD_rEpo_Fe.py]

#import matplotlib
#matplotlib.use('QT4Agg')
#import time
from scipy.integrate import odeint
import sys
import numpy as np
import xlrd
from modules import derivative_rhs_calculator, iron_efflux_flux, generate_ss_ic
from plotting import plot_multi_graph

def set_parameters(Species):

    if Species=='human':
        column_index=1
    elif Species =='mouse':
        column_index=3
    else:
        print ('Wrong species name')
        sys.exit(1)

    wb = xlrd.open_workbook('iron_metabolism_parameter_input_file.xlsx')
    wb.sheet_names()
    sheet = wb.sheet_by_index(0)
    keys = [sheet.cell(row_index,0).value for row_index in range(sheet.nrows)]
    A = {keys[row_index]:sheet.cell(row_index,column_index).value for row_index in range(sheet.nrows)} # importing into dictionary
    A['print_errors']=1
    A['simulate_phlebotomy_experiment']=0
    A['initial_conditions_known']=1
    A['species'] = Species
    A['alternate_Epo_degradation'] = 0

    x0 = [9.01152440722,0.287346843827,0.0315567971783,125.942821756,9.84573192267,0.529963104083,0.126094161807,0.000325718164828,0.01,
          1.76732576615,2.26805765767e-05,0.287554003571,16.3780192652,0.0277273956072,500.0,0.00935613286916,0.439710269929,437.471097533,
          0.99996568609,0.04001987856,6.94642627538,0.404342274487,4.26108538504,666.289036914,0.000257302568737,2.84251994443,7.5263684769,
          0.122610851059,0.11253742383,0.00305520455186,0.182804455743,0.33738285576]

    A['FeTf_p_fraction'] = x0[5]
    A['Fe2Tf_p_fraction'] = x0[6]
    A['h_p_eb_Tf'] = x0[0]*A['species_scaling_factor']
    A['k_hb_fe3'] = 500.0
    A['k_fe3_tf'] = x0[1]
    A['k_fe3_fetf'] = x0[2]
    A['h_p_isf_Tf'] = x0[3]*A['species_scaling_factor']
    A['k_fe3_fe3fpn']=x0[4]
    A['h_i_m_Fe3'] = x0[7]
    A['h_p_isf_Fe3'] = x0[8]
    A['Km_i_m_Fe3'] = x0[9]
    A['d_fpn'] = x0[10]
    A['k_tfhepc_Fe'] = x0[11]
    A['d_Fe3_p'] = x0[12]
    A['k_gut_p_Fe3'] = x0[13]
    A['Km_tfhepc_Fe'] = x0[14]
    A['d_tf_hepc'] = x0[15]
    A['k_fpn_hepc'] = x0[16]
    A['tau_Hepc_p'] = 0.693/x0[17]
    A['fraction_FeSO4_absorbed'] = x0[18]
    A['kI_tfhepc_Fe'] = x0[19]
    A['Km_cfu_epo'] = x0[20]
    A['alpha_Epo'] = x0[21]
    A['beta_Epo_HbFe'] = x0[22]
    A['Epo_half_life']=x0[23]
    A['k_subq_b_rEpo'] = x0[24]
    A['k_b_t_rEpo']= x0[25]
    A['k_t_b_rEpo'] = x0[26]
    A['Vmax_rEpo'] = x0[27]
    A['Km_rEpo'] = x0[28]
    A['d_rEpo'] = x0[29]
    A['k_cfu_rEpo'] = x0[30]
    A['k_vcfu_rEpo'] = x0[31]

    return A

def CKD_sim(p,ic):

    # this section reads the known parameter values and serum concentrations etc. from the excel sheet into a dictionary p
    # the first column of the excel sheet which has the names of the parameters etc is used as a the key to the dictionary
    # the 2nd column has the values which is assigned to the corresponding key

    p_tuple = tuple(p.items())
    t0 = 0
    t_final = 1440*365*2.0
    dt = 1440.0
    t= np.linspace(t0,t_final,int((t_final-t0)/dt +1))
    Output = odeint(derivative_rhs_calculator,ic,t,p_tuple,rtol=1E-6, atol=1E-6,mxstep=5000)

    return t,Output

def rEpo_repeat_injection_sim(p,ic):

    # this section reads the known parameter values and serum concentrations etc. from the excel sheet into a dictionary p
    # the first column of the excel sheet which has the names of the parameters etc is used as a the key to the dictionary
    # the 2nd column has the values which is assigned to the corresponding key

    p['alpha_drbc_ckd'] = 0.0
    # p['switch_Fe_treatment'] = 1.0
    # p['d_Fe3_p'] = 0.0 #p['d_Fe3_p']*0.0
    # p['k_gut_p_Fe3'] = 0.00195
    p_tuple = tuple(p.items())

    g_ug_conversion = 1.0E+6
    L_dL_conversion = 10.0
#    Hgb_CKD_target = 13.8

    final_state = ic
    Output = np.array([])
    t= np.array([])

    n_rEpo_injections = 24

    Fe_dose_g = 1.0
    Fe_dose_umoles = Fe_dose_g*1.0E+6/56.0

    t0 = 0
    t_day_min = 1440.0
    # t_week_min = 1440.0*7.0
    # tfinal = t_week_min*2*n_rEpo_injections
    dt = 10.0
    epo_injection_count = 0
    fe_injection_count = 0

    while epo_injection_count <= n_rEpo_injections:
        tf = t0 + 1440.0*1.0
        t1 = np.linspace(t0,tf,int((tf-t0)/dt+1))

        # Fe dosing
        if np.fmod(t0,14*t_day_min)==0:
            final_state[39] = final_state[39] + Fe_dose_umoles*p['switch_Fe_treatment']
            fe_injection_count += int(1*p['switch_Fe_treatment'])

        # Epo dosing
        if np.fmod(t0,14*t_day_min)==0:
            final_state[146] = final_state[146] + 2130.0*p['switch_rEpo_treatment']
            epo_injection_count += 1

        Output1 = odeint(derivative_rhs_calculator,final_state,t1,p_tuple,rtol=1E-6, atol=1E-6,mxstep=15000,ixpr=True,printmessg=True)

        if epo_injection_count>=n_rEpo_injections-2:
            if len(Output) == 0:
                Output = Output1
                t = t1
            else:
                Output = np.append(Output,Output1[1:,:],axis=0)
                t = np.append(t,t1[1:])

        final_state = Output1[len(t1)-1,:]
        current_Hgb = final_state[4]*p['mol_wt_hb']*(p['V_plasma_ss']/p['Vblood'])/(g_ug_conversion*L_dL_conversion)
        t0 = tf
        print (t0/t_day_min, epo_injection_count, fe_injection_count, current_Hgb, final_state[21])

    return t,Output

def run_sim(Species, Epo_treatment=0, Fe_treatment=0, d_fe_multiplier=1):

#    start_time = time.time()
    g_ug_conversion = 1.0E+6
    L_dL_conversion = 10.0

#    V = ['C_Tf_p','C_Fe3_p','C_FeTf_p','C_Fe2Tf_p','C_HbFe_p','N_rbc','C_Cp_p','Tf_hepc','C_hepc_p','C_epo_p','N_eb','C_TfR_eb','C_FeTf_eb','C_Fe2Tf_eb','C_TfRFeTf_eb',
#          'C_TfRFe2Tf_eb','C_Fe3_eb','C_Tf_eb','C_Hb_eb','C_HbFe_eb','C_Fe2_i_res','C_Fe3_i_res','C_FPN_i_res','C_Fe2FPN_i_res','C_Fe2FPN_m_res','C_Fe3FPN_m_res',
#         'C_Fe3_m_res','C_FPN_m_res','C_Tf_m_res','C_FeTf_m_res','C_Fe2Tf_m_res','C_Cp2_m_res','C_Cp1_m_res','C_Fe3_isf_res','C_Tf_isf_res','C_FeTf_isf_res',
#         'C_Fe2Tf_isf_res','C_Cp2_isf_res','C_Cp1_isf_res','Fe3_gut','N_cfu','Serum Iron','Tf Saturation','C_rEpo_p','C_rEpo_t','X_rEpo_peri','Iron_efflux']

    A = set_parameters(Species)
    B = generate_ss_ic(A)
    p = B[0]
    ic = B[1]

    Iron_efflux_flux_ss = iron_efflux_flux(ic,p)
    Normal_Hgb = ic[4]*p['mol_wt_hb']*(p['V_plasma_ss']/p['Vblood'])/(g_ug_conversion*L_dL_conversion)

    print ('Starting CKD')

    p['switch_CKD_patient'] = 1.0
    p['Epo_uM_CKD'] = 4.5
    p['k_tfhepc_Fe'] = p['k_tfhepc_Fe']*2.0
    p['d_Fe3_p'] = p['d_Fe3_p']*d_fe_multiplier
    p['k_gut_p_Fe3'] = p['k_gut_p_Fe3']/20.0

    alpha_ckd = 1.0
    p['k_vcfu_rEpo'] = p['k_vcfu_rEpo']/(1.0 + alpha_ckd*p['switch_CKD_patient'])
    p['k_cfu_rEpo'] = p['k_cfu_rEpo']/(1.0 + alpha_ckd*p['switch_CKD_patient'])

    [t_ckd,Output_ckd] = CKD_sim(p,ic)
    for i in range(len(t_ckd)):
        Output_ckd[i,144] = (Output_ckd[i,2]+2.0*Output_ckd[i,3])*p['mol_wt_fe']/10
        Output_ckd[i,145] = (Output_ckd[i,2]+2.0*Output_ckd[i,3])/(2*Output_ckd[i,0] + 2.0*Output_ckd[i,2]+2.0*Output_ckd[i,3])
    ic_repo = Output_ckd[-1,:]

    CKD_Hgb = ic_repo[4]*p['mol_wt_hb']*(p['V_plasma_ss']/p['Vblood'])/(g_ug_conversion*L_dL_conversion)
    Tf_sat_CKD = ic_repo[145]

    Iron_efflux_flux_CKD = iron_efflux_flux(ic_repo,p)

    print ('Hgb',Normal_Hgb,'Tf Sat',ic[145],'SI',ic[144],'Hepc',ic[8]*1000.0)
    print ('Hgb',CKD_Hgb, 'Tf Sat',Tf_sat_CKD,'SI',ic_repo[144],'Hepc',ic_repo[8]*1000.0,'Relative Efflux',Iron_efflux_flux_CKD/Iron_efflux_flux_ss)

    print ('Starting CKD Treatment')
    if Fe_treatment>0:
        p['Hepc_uM'] = ic_repo[8]

    p['switch_rEpo_treatment'] = Epo_treatment
    p['switch_Fe_treatment'] = Fe_treatment

    [t,Output] = rEpo_repeat_injection_sim(p,ic_repo)
    Iron_efflux_flux_treatment = np.zeros((len(t),1))

    for i in range(len(t)):
        Output[i,4] = Output[i,4]*p['mol_wt_hb']*(p['V_plasma_ss']/p['Vblood'])/(g_ug_conversion*L_dL_conversion)
        Output[i,144] = (Output[i,2]+2.0*Output[i,3])*p['mol_wt_fe']/10
        Output[i,145] = (Output[i,2]+2.0*Output[i,3])/(2*Output[i,0] + 2.0*Output[i,2]+2.0*Output[i,3])
        x = Output[i,:]
        Iron_efflux_flux_treatment[i,0] = iron_efflux_flux(x,p)
#    final_state = Output[len(t)-1,:]

#    CKD_rEpo_Hgb = final_state[4]*p['mol_wt_hb']*(p['V_plasma_ss']/p['Vblood'])/(g_ug_conversion*L_dL_conversion)
#    Tf_sat_CKD_rEpo = final_state[145]

    # print CKD_Hgb, CKD_rEpo_Hgb
    # print Tf_sat_CKD, Tf_sat_CKD_rEpo
    # print np.average(Iron_efflux_flux_treatment[-4032:]), np.min(Iron_efflux_flux_treatment), np.max(Iron_efflux_flux_treatment)
    N = np.array([4,5,8,22,144])

    # Outplot = Output[:, range(0, 41) + range(144, 149)]
    Outplot = Output[:,N]
    Outplot = np.append(Outplot,Iron_efflux_flux_treatment/Iron_efflux_flux_CKD,axis=1)

    # plt.plot(t,Iron_efflux_flux_treatment)
#    plot_graph(t,Outplot,V)
#    plt.show()

    return [t,Outplot]

Species = str('human')
#[t1,O1] = run_sim(Species,Epo_treatment=1,Fe_treatment=0,d_fe_multiplier=0)
[t2,O2] = run_sim(Species,Epo_treatment=1,Fe_treatment=1,d_fe_multiplier=0)
#V_names = ['Hgb(mg/dL)', 'RBC(cell/mL)', 'Hepc(nM)', 'FPN(uM)', 'SI(ug/dL)', 'Relative RES Iron Efflux']
#plot_multi_graph(t1,O1,O2,V_names)
