# Supplementary material for: Whole-body iron transport and metabolism: Mechanistic, multi-scale model to improve treatment of anemia in chronic kidney disease
Source: PLoS Comput Biol. 2018 Apr 16;14(4):e1006060. doi: 10.1371/journal.pcbi.1006060 (PMC5919696; doi:10.1371/journal.pcbi.1006060)
Supplement: S1 Data — (GZ) [file pcbi.1006060.s008.tar.gz › python_code_submission/differential_evolution_map.py]

import numpy as np
import time
from multiprocessing import Pool as Threadpool
from copy import deepcopy

class differential_evolution_pool(object):
    def __init__(
        self,
        service_based = False,
        parallel_run = True,
        nthreads=1,
        npar=5,
        npool=50,
        choice='linear',
        F=None ,CR=0.9,
        strategy=2,
        max_iter=1000,
        monitor_cycle=1,
        fmin=0.0,
        fmax=1.0,
        epsilon=1.0E-4,
        print_cycle=10
    ):
        self.service_based = service_based
        self.parallel_run = parallel_run
        self.nthreads = nthreads
        self.parameter_number = npar
        self.population_size=npool
        self.bounds = []
        self.choice = choice
        self.F = F
        self.fb = np.array([fmin,fmax])
        self.CR = CR
        self.strategy = strategy
        self.max_iterations = max_iter
        self.obj_fun = []
        self.monitor_cycle = monitor_cycle
        self.population = np.zeros((npool,npar))
        self.scores = np.zeros(npool)
        self.best_member = np.zeros(npar)
        self.best_member_index = 0
        self.best_score = 1.0E6
        self.initial_guess = []
        self.epsilon = epsilon
        self.print_cycle = print_cycle


def make_random_pool(self, arg):
    temp_score = -1
    while temp_score<0:
        np.random.seed()
        random_values = np.random.random_sample(self.parameter_number)
        L = self.bounds[:,0]
        U = self.bounds[:,1]
        if self.choice == 'linear':
            new_pool_member = L + random_values*(U-L)
        elif self.choice == 'log':
            new_pool_member = (np.exp(np.log(L) + random_values*(np.log(U)-np.log(L))))
        temp_score = self.obj_fun(new_pool_member, arg)
        # print temp_score , ','.join(str(x) for x in new_pool_member)
        z = np.append(temp_score,new_pool_member)
    return z


def evolve(ii, self, p):
    np.random.seed()
    a1 = np.random.randint(self.population_size-1)
    a2 = np.random.randint(self.population_size-1)
    a3 = np.random.randint(self.population_size-1)
    if self.F is None:
        f_new = self.fb[0] + np.random.random_sample()*(self.fb[1] - self.fb[0])
    else:
        f_new = self.F
    pop_a1=(self.population[a1])
    pop_a2=(self.population[a2])
    pop_a3=(self.population[a3])
    pop_best=(self.best_member)

    if self.strategy == 2:
        if f_new<0.5:
            v = pop_a1 + f_new*(pop_a2 - pop_a3)
        elif f_new>=0.5 and f_new<0.9:
            v = pop_a1 + 0.5*(f_new + 1)*(pop_a2 + pop_a3 - 2.0*pop_a1)
        else:
            v = pop_best + f_new*(pop_a1 - pop_a2)
    else:
        f_cr = np.random.random_sample()
        v = self.population[ii] + f_cr*(pop_best - self.population[ii]) + f_new*(pop_a1 - pop_a2)
    ui = np.maximum(np.minimum(v ,self.bounds[:,1]),self.bounds[:,0])
    rand_xc = np.random.random_sample()
    mui_xc = 0
    mpo_xc = 0
    if (rand_xc < self.CR):
        mui_xc = 1
    else:
        mpo_xc = 1
    ui = self.population[ii]*mpo_xc + ui*mui_xc
    tmp_score = self.obj_fun(ui, p)
    if tmp_score < 0:
        z = make_random_pool(self,p)
        ui = z[1:]
        tmp_score = z[0]
    X = np.append(tmp_score,ui)
    return X

def evolve_intermediate(args):
    i,self,p = args
    return evolve(i, self, p)

def make_random_pool_intermediate(args):
    i,self,arg = args
    return make_random_pool(self,arg)

def optimize(self, arg):

    start_time = time.time()
    arg0 = deepcopy(arg)
    if self.service_based == True:
        pool = Threadpool(self.nthreads)
    else:
        pool = Threadpool()

    index = [(i, self, arg0) for i in range(self.population_size)]
    if self.parallel_run == True:
        Y = np.asarray(pool.map(make_random_pool_intermediate,index))
        self.scores = Y[:,0]
        self.population = Y[:,1:]
    else:
        for i in range(self.population_size):
            z = make_random_pool_intermediate(index[i])
            self.scores[i] = z[0]
            self.population[i,:] = z[1:]
    if len(self.initial_guess) > 0:
        pid = np.argmax(self.scores)
        self.population[pid] = self.initial_guess
        self.scores[pid]= self.obj_fun(self.initial_guess,arg0)
    count = 1
    converged = False
    iter_count = []
    iter_score = []
    t0 = time.time()
    print ('Starting DE...')
    while not converged and count<=self.max_iterations:
        self.best_score = np.min(self.scores)
        self.best_member_index = np.argmin(self.scores)
        self.best_member = self.population[self.best_member_index]
        t1 = time.time()
        CV = 100.0*np.std(self.population,axis=0)/np.average(self.population,axis=0)
        CV_max = np.max(CV)
        if np.fmod(count,self.monitor_cycle)==0:
            print ('Time elapsed:', (t1-t0))
            print ('Iteration = ', count),
            print (' Score =', self.best_score)
            print ('Params: ', ','.join(str(x) for x in self.best_member))
            print ('CV =', CV_max, '\n')
        t0 = t1
        arg0 = deepcopy(arg)
        index = [(i, self, arg0) for i in range(self.population_size)]
        if self.parallel_run == True:
            X=np.asarray(pool.map(evolve_intermediate, index))
            tmp_pop = X[:,1:]
            tmp_scores = X[:,0]
        else:
            tmp_scores = np.zeros(self.population_size)
            tmp_pop = np.zeros((self.population_size,self.parameter_number))
            for i in range(self.population_size):
                z = evolve_intermediate(index[i])
                tmp_scores[i] = z[0]
                tmp_pop[i,:] = z[1:]

        B = np.less(tmp_scores,self.scores)
        A = np.transpose(np.array([B,]*self.parameter_number))
        self.population = self.population*(1 - A) + A*tmp_pop
        x = deepcopy(self.scores)
        self.scores = self.scores*(1 - B) + B*tmp_scores
        iter_count.append(count)
        iter_score.append(self.best_score)
        if count>21:
            delta_score = np.fabs(iter_score[-1] - iter_score[-10])
            if delta_score < self.epsilon or CV_max<5.0:
                converged = True
                print ("Converged")
        count += 1
    pool.close()
    time_to_fit = time.time() - start_time
    print ('Total time elapsed: ', time_to_fit)

    return()
