# Supplementary material for: Whole-body iron transport and metabolism: Mechanistic, multi-scale model to improve treatment of anemia in chronic kidney disease
Source: PLoS Comput Biol. 2018 Apr 16;14(4):e1006060. doi: 10.1371/journal.pcbi.1006060 (PMC5919696; doi:10.1371/journal.pcbi.1006060)
Supplement: S1 Data — (GZ) [file pcbi.1006060.s008.tar.gz › python_code_submission/iron_ingestion_exp.py]

# from plotting import custom_plot_ss, plot_graph

import time
from scipy.integrate import odeint
import sys
import numpy as np
import xlrd
from modules import derivative_rhs_calculator, generate_ss_ic
from differential_evolution_map import differential_evolution_pool, optimize
from modules import calculate_cov_corr

def iron_ingestion_sim(p,ic):

    FeSO4_dose = 65.0*p['fraction_FeSO4_absorbed'] #mg
    FeSO4_dose_umoles = FeSO4_dose*1.0E+6/151.908

    ic[39] = FeSO4_dose_umoles

    p['switch_p_derivative_on'] = 1.0
    p['switch_eb_derivative_on'] = 1.0
    p['switch_res_derivative_on'] = 1.0
    p['t_start_phlebotomy'] = 0.0

    p_tuple = tuple(p.items())

    t0 = 0
    tfinal = 1440.0*5.0
    dt = 10.0
    t= np.linspace(t0,tfinal,(tfinal-t0)/dt +1)
    [Output,infodict] = odeint(derivative_rhs_calculator,ic,t,p_tuple,rtol=1E-6, atol=1E-6,mxstep=1000,full_output=True,printmessg=False)
    if infodict['message'] == 'Integration successful.':
        for i in xrange(len(t)):
            Output[i,144] = (Output[i,2]+2.0*Output[i,3])*p['mol_wt_fe']/10
            Output[i,145] = (Output[i,2]+2.0*Output[i,3])/(2*Output[i,0] + 2.0*Output[i,2]+2.0*Output[i,3])
        ier = 1
    else:
        t=[]
        Output = []
        ier = 0

    return t, Output, ier

def iron_ingestion_obj(x,A):

    p = A[0]
    ic = A[1]

    # x = np.array([0.287554003571,16.3780192652,0.0277273956072,500.0,0.00935613286916,0.439710269929,437.471097533,0.99996568609,0.04001987856])
    p['k_tfhepc_Fe'] = x[0]
    p['d_Fe3_p'] = x[1]
    p['k_gut_p_Fe3'] = x[2]
    p['Km_tfhepc_Fe'] = x[3]
    p['d_tf_hepc'] = x[4]
    p['k_fpn_hepc'] = x[5]
    p['tau_Hepc_p'] = 0.693/x[6]
    p['fraction_FeSO4_absorbed'] = x[7]
    p['kI_tfhepc_Fe'] = x[8]

    C_Fe_liver = ic[-1]
    T_p_tfhepc = p['k_tfhepc_Fe']*\
                 (
                     C_Fe_liver**p['n_tfhepc_Fe']/
                     (
                         C_Fe_liver**p['n_tfhepc_Fe'] +
                         p['Km_tfhepc_Fe']**p['n_tfhepc_Fe']
                     )
                 )
    ic[7] = T_p_tfhepc
    p['T_p_tfhepc0'] = T_p_tfhepc
    p['k_hepc_tfhepc'] = p['Hepc_uM']/T_p_tfhepc
    p['tf_hepc0'] = T_p_tfhepc

    [t, Output, ier] = iron_ingestion_sim(p,ic)

    if ier == 0:
        phi = -1.0
    else:
        t_data = np.array([0.0,240.0,480.0,720.0,1440.0])
        SI_data = np.array([1.0,1.28301881,0.868,0.783,0.943])
        TfSat_data = np.array([1.0,1.258928535,0.857,0.732,0.937])
        Hepc_data = np.array([1.0,1.54697,1.6879,1.7383,0.835])

        curve_max_time = t[np.argmax(Output[:,144])]

        dt = t[1]- t[0]
        N = np.intc(t_data/dt)

        SI_model = Output[N,144]/Output[0,144]
        TfSat_model = Output[N,145]/Output[0,145]
        Hepc_model = Output[N,8]/Output[0,8]

        e_SI = SI_data - SI_model
        e_TfSat = TfSat_data - TfSat_model
        e_Hepc = Hepc_data - Hepc_model

        w_SI = np.array([1.0,1.598043782,0.849188791,1.609465179,0.916741918])*1.5
        w_TfSat = np.array([1.0,1.159313725,0.721719457,1.011029412,0.647058824])
        w_Hepc = np.array([1.0,0.966862416,0.786297887,1.836184895,0.64439882])

        phi = (np.sum(np.square(w_SI*e_SI))) + (np.sum(np.square(w_TfSat*e_TfSat))) + (np.sum(np.square(w_Hepc*e_Hepc)))

        if curve_max_time < 90.0:
            phi = phi + (curve_max_time - 90.0)**2.0

        SI_range = (np.max(Output[-1440:-1,144]) - np.min(Output[-1440:-1,144]))/ic[144]
        if SI_range > 0.12:
            phi = phi + 200.0*(SI_range - 0.12)*2

        # V = ['C_Tf_p','C_Fe3_p','C_FeTf_p','C_Fe2Tf_p','C_HbFe_p','N_rbc','C_Cp_p','Tf_hepc','C_hepc_p','C_epo_p','N_eb','C_TfR_eb','C_FeTf_eb','C_Fe2Tf_eb','C_TfRFeTf_eb', \
        #       'C_TfRFe2Tf_eb','C_Fe3_eb','C_Tf_eb','C_Hb_eb','C_HbFe_eb','C_Fe2_i_res','C_Fe3_i_res','C_FPN_i_res','C_Fe2FPN_i_res','C_Fe2FPN_m_res','C_Fe3FPN_m_res',  \
        #      'C_Fe3_m_res','C_FPN_m_res','C_Tf_m_res','C_FeTf_m_res','C_Fe2Tf_m_res','C_Cp2_m_res','C_Cp1_m_res','C_Fe3_isf_res','C_Tf_isf_res','C_FeTf_isf_res', \
        #      'C_Fe2Tf_isf_res','C_Cp2_isf_res','C_Cp1_isf_res','Fe3_gut','N_cfu','Serum Iron','Tf Saturation','C_rEpo_p','C_rEpo_t','X_rEpo_peri']
        # Outplot = Output[:,range(0,41)+range(144,149)]

        if p['print_errors']==1:
            # print curve_max_time
            print phi
            print SI_range
            x = [t,Output,t_data,SI_data,TfSat_data,Hepc_data]
            from plotting import plot_figure
            plot_figure(x)

    return phi

def run_ss_parameter_optimization(Species):

    if Species=='human':
        column_index=1
    elif Species =='mouse':
        column_index=3
    else:
        print 'Wrong species name'
        sys.exit(1)

    wb = xlrd.open_workbook('iron_metabolism_parameter_input_file.xlsx')
    wb.sheet_names()
    sheet = wb.sheet_by_index(0)
    keys = [sheet.cell(row_index,0).value for row_index in xrange(sheet.nrows)]
    A = {keys[row_index]:sheet.cell(row_index,column_index).value for row_index in xrange(sheet.nrows)} # importing into dictionary
    A['print_errors']=0
    A['initial_conditions_known']=0
    A['species'] = Species
    A['simulate_phlebotomy_experiment']=0
    x0 = [9.01152440722,0.287346843827,0.0315567971783,125.942821756,9.84573192267,0.529963104083,0.126094161807,0.000325718164828,0.01,1.76732576615,2.26805765767e-05]
    A['FeTf_p_fraction'] = x0[5]
    A['Fe2Tf_p_fraction'] = x0[6]
    A['h_p_eb_Tf'] = x0[0]*A['species_scaling_factor']
    A['k_hb_fe3'] = 500.0
    A['k_fe3_tf'] = x0[1]
    A['k_fe3_fetf'] = x0[2]
    A['h_p_isf_Tf'] = x0[3]*A['species_scaling_factor']
    A['k_fe3_fe3fpn']=x0[4]
    A['h_i_m_Fe3'] = x0[7]
    A['h_p_isf_Fe3'] = x0[8]
    A['Km_i_m_Fe3'] = x0[9]
    A['d_fpn'] = x0[10]

    B = generate_ss_ic(A)
    if len(B) == 0:
        exit()

    print 'Starting Parameter Estimation'
    npar = 9
    pool_members = 72
    maximum_iterations = 100

    x= differential_evolution_pool(npar=npar,npool=pool_members,max_iter=maximum_iterations,strategy=2,fmin=-1.0,CR=0.85,parallel_run=True)
    x.bounds = np.array([(0.2,1.0),(5.0,30.0),(0.001,0.05),(100.0,500.0),(0.001,0.1),(0.1,1.5),(180.0,540.0), (0.6, 1.0), (0.01, 0.05)])
    x.initial_guess = np.array([0.785791070711,12.8457537112,0.0275705009581,492.952850335,0.0089041691989,0.607321489822,415.530642086,1.0,0.0367502776345])
    x.obj_fun = iron_ingestion_obj

    optimize(x, B)


    return()

def run_steady_state_sim(Species):

    start_time = time.time()
    if Species=='human':
        column_index=1
    elif Species =='mouse':
        column_index=3
    else:
        print 'Wrong species name'
        sys.exit(1)

    wb = xlrd.open_workbook('iron_metabolism_parameter_input_file.xlsx')
    wb.sheet_names()
    sheet = wb.sheet_by_index(0)
    keys = [sheet.cell(row_index,0).value for row_index in xrange(sheet.nrows)]
    A = {keys[row_index]:sheet.cell(row_index,column_index).value for row_index in xrange(sheet.nrows)} # importing into dictionary
    A['print_errors']=1
    A['simulate_phlebotomy_experiment']=0
    A['initial_conditions_known']=1
    A['species'] = Species
    x0 = [9.01152440722,0.287346843827,0.0315567971783,125.942821756,9.84573192267,0.529963104083,0.126094161807,0.000325718164828,0.01,1.76732576615,2.26805765767e-05]
    A['FeTf_p_fraction'] = x0[5]
    A['Fe2Tf_p_fraction'] = x0[6]
    A['h_p_eb_Tf'] = x0[0]*A['species_scaling_factor']
    A['k_hb_fe3'] = 500.0
    A['k_fe3_tf'] = x0[1]
    A['k_fe3_fetf'] = x0[2]
    A['h_p_isf_Tf'] = x0[3]*A['species_scaling_factor']
    A['k_fe3_fe3fpn']=x0[4]
    A['h_i_m_Fe3'] = x0[7]
    A['h_p_isf_Fe3'] = x0[8]
    A['Km_i_m_Fe3'] = x0[9]
    A['d_fpn'] = x0[10]

    # x=np.array([0.785791070711,12.8457537112,0.0275705009581,492.952850335,0.0089041691989,0.607321489822,415.530642086,1.0,0.0367502776345])
    x = np.array([0.287554003571,16.3780192652,0.0277273956072,500.0,0.00935613286916,0.439710269929,437.471097533,0.99996568609,0.04001987856])

    B = generate_ss_ic(A)
    print 'Finished generated SS'

    z = iron_ingestion_obj(x,B)
    # [CV, corr] = calculate_cov_corr(x, 15, iron_ingestion_obj, B)
    # print CV
    print time.time() - start_time
    return()


Species = str('human')
# run_ss_parameter_optimization(Species)
run_steady_state_sim(Species)
