# Supplementary material for: Whole-body iron transport and metabolism: Mechanistic, multi-scale model to improve treatment of anemia in chronic kidney disease
Source: PLoS Comput Biol. 2018 Apr 16;14(4):e1006060. doi: 10.1371/journal.pcbi.1006060 (PMC5919696; doi:10.1371/journal.pcbi.1006060)
Supplement: S1 Data — (GZ) [file pcbi.1006060.s008.tar.gz › python_code_submission/iron_metabolism_parameter_input_file.xlsx]

## Sheet: Sheet1
Parameter Name	Value	Value		Units
alpha_1_phlebotomy_experiment	3.7646e-05	0		1/min
alpha_2_phlebotomy_experiment	8.4306e-05	0		1/min
alpha_drbc_ckd	0	0		1
alpha_Epo	0.1	0		1
alpha_fpn_tf_fetf	0.144466	0.144466		1
alpha_hepc_tfr	0	0		1
alternate_Epo_degradation	0	0		1
beta_cfu0	0.00144375	0.00144375		1/min
beta_Epo_HbFe	0.000880476	0.000880476		1/uM
beta_p_phlebotomy_experiment	0.000880476	0.000880476		1
Ceruloplasmin_p_ug_ml	300	300		ug/ml
d_Fe3_p	6.92597	6.92597		1/min
d_fpn	2.26806e-05	2.26806e-05		1/min
d_hepc	0.00346281	0.00346281		1/min
d_isf_fe	0.0391464	0.0391464		1/min
d_rEpo	0.0030552	0.0030552		1/min
d_rhepc	0.0168414	0.0168414		1/min
d_tf_hepc	0.000639193	0.000639193		1/(uM*min)
Epo_half_life	720	720		min
Epo_pM	6	6		pM
Epo_uM_CKD	0.006	6		pM
Fe2Tf_p_fraction	0.183661	0.269179		1
FeTf_p_fraction	0.410974	0.205787		1
FPN0	3.95818	3.95818		uM
fraction_hb_fe	0.99	0.99		1
fraction_TfR_free	0.488	0.488		1
gamma_cfu_max	3	3		1
h_i_m_Fe3	0.00035616	0.00035616		ml/min
h_m_i_fpn	153.55	153.55		ml/min
h_m_isf_tf	29.0826	29.0826		ml/min
h_p_eb_Tf	8.89643	8.89643		ml/min
h_p_isf_Fe3	0.0954291	0.0954291		ml/min
h_p_isf_Tf	89.7539	89.7539		ml/min
HbFe_blood_uM	9394	9394		uM
hct_normal	0.46	0.46		1
Hepc_uM	0.015	0.015		uM
J_FeT_Fe3_p	0.005	0.005		umoles/min
k_b_t_rEpo	2.84252	2.84252		pmoles/min
k_b_t_rhepc	0.04705	0.04705		umoles/min
k_cfu_rEpo	0	0		1/(uM*min)
k_cp_o2	5.93318	5.93318		1/(uM*min)
k_fe2_cp	89.9985	89.9985		1/(uM*min)
k_fe2_fe3	1.88496	1.88496		1/(uM*min)
k_fe2_fpn	0.63039	0.63039		1/(uM*min)
k_fe2_o2	6.2406	6.2406		1/(uM*min)
k_fe3_fe2	0.0319194	0.0319194		1/(uM*min)
k_fe3_fe3fpn	1.99572	8.505		1/min
k_fe3_fetf	0.0245806	0.0104549		1/(uM*min)
k_fe3_tf	0.0960806	0.103077		1/(uM*min)
k_fe3fpn_tf	8.99748	8.99748		1/(uM*min)
k_fetf_FPNFeTf	3521.54	3521.54		1/min
k_fpn_hepc	1.63046	1.63046		1/(uM*min)
k_fpn_rhepc	0.0147144	0.0147144		1/(uM*min)
k_gut_p_Fe3	0.0151906	0.0151906		1/min
k_hb_fe3	500	500		1/(uM*min)
k_hepc_tfr_high	0.828234	0.828234		1/(uM*min)
k_hepc_tfr_low	13.0682	13.0682		1
k_peri_b_rhepc	0.00808429	0.00808429		1/min
k_subq_b_rEpo	0.000257303	0.000257303		1/min
k_t_b_rEpo	7.52637	7.52637		pmoles/min
k_t_b_rhepc	0.0370064	0.0370064		umoles/min
k_tfrfe2tf_in	0.6826	0.6826		1/min
k_tfrfetf_in	0.6826	0.6826		1/min
k_vcfu_rEpo	0	0		1/(uM*min)
kd_tfr_fe2tf	0.00846	0.00846		uM
kd_tfr_fetf	0.03384	0.03384		uM
Km_cfu_epo	6	6		uM
Km_cfu_rEpo	30	30		pM
Km_hepc_tfr_high	0.000570864	0.000570864		uM
Km_i_m_Fe3	0.830829	0.877945		uM
Km_rEpo	0.112537	0.112537		pM
kon_tfr_fe2tf	0.767457	0.767457		1/(uM*min)
kon_tfr_fetf	0.16264	0.16264		1/(uM*min)
mol_wt_cp	132000	132000		Da
mol_wt_fe	56	56		Da
mol_wt_FeSO4	151.908	151.908		Da
mol_wt_hb	16666.7	16666.7		Da
mol_wt_hepc	2700	2700		Da
mol_wt_tf	70000	70000		Da
mu_grid_point_count	101	101		1
mu_min	5760	5760		min
n_hepc_tfr	2	2		1
N_rbc_blood	5000000000	10000000000		cells/mL
N_res_scale	136500	81.25		1
oxygen_solubility	0.00076923	0.00076923		L*atm/umoles
percent_O2	6	6		1
rbc_life_span	120	40		days
rEpo_dose	3500000	3500000		ug
Serum_Iron	31.25	32.9		mM
simulate_phlebotomy_experiment	0	0		1
species_scaling_factor	1	0.000595238		1
switch_CKD_patient	0	0		1
tau_cfu_maturation	5760	2880		min
tau_eb_maturation	2880	1440		min
Tf_half_life	11520	11520		min
Tf_total_blood_mg_dL	281	281		mg/dL
TfR0_per_eb	400000	400000		receptors/cells
Ts_min	8640	4320		min
V_i_res	0.001	0.001		ml
V_isf_res	429	0.195		ml
V_m_res	0.0001	0.0001		ml
V_maturing_rbc	1893	2.25357		ml
Vblood	5040	3		ml
Vmax_rEpo	0.122611	0.122611		umoles/min
fraction_FeSO4_absorbed	0.756852	0.756852		1
k_tfhepc_Fe	0.01	0.01		1/(uM*min)
Km_tfhepc_Fe	1	1		uM
n_tfhepc_Fe	2	2		1
tf_hepc0	0	0		1
kI_tfhepc_Fe	1	1		1/uM
