# Supplementary material for: Whole-body iron transport and metabolism: Mechanistic, multi-scale model to improve treatment of anemia in chronic kidney disease
Source: PLoS Comput Biol. 2018 Apr 16;14(4):e1006060. doi: 10.1371/journal.pcbi.1006060 (PMC5919696; doi:10.1371/journal.pcbi.1006060)
Supplement: S1 Data — (GZ) [file pcbi.1006060.s008.tar.gz › python_code_submission/modules.py]

import math
import numpy as np
from copy import deepcopy
from scipy.integrate import odeint
import numpy.matlib as matlib

def model_initialize(p):
    # This subroutine reads the excel file for the values of known parameters and serum concentrations
    # It then converts them into the correct units for use in the model
    # Further the subroutine defines the initial conditions for all state variables in the model (parameters ending with the name _ic)
    # Fe3 - Fe3+, Tf - apo-transferrin, FeTf - monoferric transferrin, Fe2Tf - diferric transferrin, TfR - transferrin receptor
    # Hb - hemoglobin, HbFe - Fe3+ bound hemoglobin, Cp2 - ceruloplasmin (Cu2+), Cp1 - ceruloplasmin (Cu1+)
    # CFU - colony forming units of RBC, EB - erythroblasts, RBC - mature red blood cells
    # p - represents plasma, isf - interstitial fluid, i - intracellular, m - membrane

    mol_nmol_conversion = 1.0E+9
    nmol_umol_conversion = 1.0E-3
    Avogadro_number = 6.023E+23
    day_min_conversion = 1440.0
    mg_ug_conversion = 1.0E+3
    l_ml_conversion = 1.0E+3
    l_dl_conversion = 1.0E+1

    # a dictionary defining the molecular weights of the different species
    # r is an empty dictionary
    r = dict()

    # we are defining new keys inside the dictionary r - these are all computed variables/parameters. They are kept separate
    # from the dictionary p for now for better house keeping

    # Plasma section calculations and initial conditions
    r['V_plasma_ss'] = p['Vblood']*(1.0-p['hct_normal'])  # hct_normal is the healthy level of hematocrit
    r['Total_Tf_uM']= p['Tf_total_blood_mg_dL']*mg_ug_conversion*l_dl_conversion/p['mol_wt_tf'] # Total serum Tf is mg/L is converted to uM
    # fractions of apo, monoferric and diferric transferrin are known and used to compute serum concentrations of apo, monoferric
    # and diferric transferrin from the total serum Tf concentration
    r['FeTf_p_ss_uM']=p['FeTf_p_fraction']*r['Total_Tf_uM']
    r['Fe2Tf_p_ss_uM']=p['Fe2Tf_p_fraction']*r['Total_Tf_uM']
    r['Tf_p_ss_uM'] = (1 - p['FeTf_p_fraction'] - p['Fe2Tf_p_fraction'])*r['Total_Tf_uM']
    r['d_rbc'] = 1/(p['rbc_life_span']*day_min_conversion) # converting life-span of mature RBC to death rate
    r['Fe3_p_ic'] = 0
    r['FeTf_p_ic'] = r['FeTf_p_ss_uM']
    r['Fe2Tf_p_ic'] = r['Fe2Tf_p_ss_uM']
    r['Tf_p_ic'] = r['Total_Tf_uM']*(1 - p['FeTf_p_fraction'] - p['Fe2Tf_p_fraction'])
    r['N_rbc_p_ss'] = p['N_rbc_blood']*p['Vblood']/r['V_plasma_ss']
    r['N_rbc_ic'] = r['N_rbc_p_ss']
    r['C_hepc_p_ic'] = p['Hepc_uM']
    r['C_epo_p_ic'] = p['Epo_pM']
    r['C_HbFe_p_ic']  = p['HbFe_blood_uM']*p['fraction_hb_fe']*p['Vblood']/r['V_plasma_ss']
    r['Cp_p_ss_uM'] = p['Ceruloplasmin_p_ug_ml']*l_ml_conversion/p['mol_wt_cp']
    r['Cp_p_ic'] = r['Cp_p_ss_uM']
    r['d_Tf_b'] = 0.693/(p['Tf_half_life'])
    r['tau_Hepc_p'] = 0.693/p['d_hepc']
    r['d_Epo_p'] = 0.693/p['Epo_half_life']
    r['C_tfhepc_p_ic'] = 1.0
    r['k_hepc_tfhepc'] = p['Hepc_uM']/1.0

    # CFU section calculations and initial conditions
    # Using the fraction of time CFU's take to mature to RBC to split the total volume into Vcfu and Veb
    r['Vcfu'] = (p['tau_cfu_maturation']/(p['tau_cfu_maturation'] + p['tau_eb_maturation']))*p['V_maturing_rbc']
    r['Veb']= p['V_maturing_rbc'] - r['Vcfu']
    # Using steady-state relationships to compute the steady-state number density of CFU's entering the maturation process
    r['F_eb_rbc'] = r['N_rbc_p_ss']*r['V_plasma_ss']*r['d_rbc'] #cells/min
    r['F_cfu_eb'] = r['F_eb_rbc']   # cells/min
    v_cfu_ss = 1    #units min/min
    r['N_bfu_e'] = r['F_cfu_eb']/(v_cfu_ss*p['beta_cfu0']*math.exp(p['beta_cfu0']*p['tau_cfu_maturation']))
    r['d_mu'] = p['tau_cfu_maturation']/(p['mu_grid_point_count']-1.0)
    r['vmax_cfu_epo'] = v_cfu_ss*(p['Epo_pM'] + p['Km_cfu_epo'])/p['Epo_pM']

    # This section the initial conditions follow the pattern - N(mu)=N0*exp(beta*mu) for mu<=mu_min

    # EB section calculations and initial conditions
    # Making sure that the EB's spent 2*tau_eb_maturation in the EB compartment
    r['k_eb_rbc'] = 1.0/(2.0*p['tau_eb_maturation'])
    # Using steady-state relationships to compute the steady-state concentration of EB's
    r['N_eb_ss'] =  r['F_cfu_eb']/(r['k_eb_rbc']*v_cfu_ss)
    r['Hb_nmol_per_cfu'] = (p['HbFe_blood_uM']*l_ml_conversion*nmol_umol_conversion/p['N_rbc_blood'])    #unit nmoles/cells
    r['TfR_nmol_per_cfu']= p['TfR0_per_eb']*mol_nmol_conversion/Avogadro_number   # units are nmoles/cells
    r['Hb_eb_ss_uM'] = r['F_cfu_eb']*r['Hb_nmol_per_cfu']/(r['Veb']*r['k_eb_rbc'])
    r['TfR_eb_ss_uM'] = r['F_cfu_eb']*r['TfR_nmol_per_cfu']/(r['Veb']*r['k_eb_rbc'])

    # Kd = Kon/Koff hence Koff = Kd*Kon
    r['koff_tfr_fetf'] = p['kon_tfr_fetf']*p['kd_tfr_fetf']
    r['koff_tfr_fe2tf'] = p['kon_tfr_fe2tf']*p['kd_tfr_fe2tf']
    r['N_eb_ic'] = r['N_eb_ss']
    r['C_TfR_eb_ic'] = r['TfR_eb_ss_uM']
    r['FeTf_eb_ic'] = r['FeTf_p_ss_uM']
    r['Fe2Tf_eb_ic'] = r['Fe2Tf_p_ss_uM']
    r['Tf_eb_ic'] = r['Tf_p_ss_uM']
    r['C_TfRFeTf_eb_ic']= 0
    r['TfRFe2Tf_eb_ic'] = 0
    r['Fe3_eb_ic'] = 0
    r['Hb_eb_ic'] = r['Hb_eb_ss_uM']
    r['HbFe_eb_ic']=0

    # TfR2 section
    r['kon_tfr2_fetf'] = p['kon_tfr_fetf']/30.0
    r['kon_tfr2_fe2tf'] = p['kon_tfr_fe2tf']/30.0
    r['koff_tfr2_fetf'] = r['kon_tfr2_fetf']*p['kd_tfr_fetf']
    r['koff_tfr2_fe2tf'] = r['kon_tfr2_fe2tf']*p['kd_tfr_fe2tf']
    r['h_p_liver_Tf'] = p['h_p_eb_Tf']
    r['C_TfR2_liver_ic'] = r['TfR_eb_ss_uM']*2.0
    r['FeTf_liver_ic'] = r['FeTf_p_ss_uM']
    r['Fe2Tf_liver_ic'] = r['Fe2Tf_p_ss_uM']
    r['C_TfRFeTf_liver_ic']= 0
    r['TfRFe2Tf_liver_ic'] = 0
    r['TfR2_nmol_per_cfu'] = 2.0*r['TfR_nmol_per_cfu']
    r['d_fe_liver'] = 0.005
    r['C_Fe_liver_ic'] = p['Km_tfhepc_Fe']
    r['T_p_tfhepc0'] = p['k_tfhepc_Fe']*0.5


    # RES section calculations and initial conditions
    r['h_m_isf_fe3'] = p['h_m_isf_tf']*math.sqrt(p['mol_wt_tf']/p['mol_wt_fe'])
    r['h_m_isf_cp'] = p['h_m_isf_tf']*math.sqrt(p['mol_wt_tf']/p['mol_wt_cp'])
    r['C_O2'] = (p['percent_O2']/100)/p['oxygen_solubility']
    r['h_i_m_fpn'] = p['h_m_i_fpn']
    r['h_p_isf_cp'] = p['h_p_isf_Tf']*math.sqrt(p['mol_wt_tf']/p['mol_wt_cp'])
    r['C_FPN_i_res_ic']=p['FPN0']
    r['C_Fe2FPN_i_res_ic']=0
    r['C_Fe2_i_res_ic'] = 0
    r['C_Fe3_i_res_ic'] = 0
    r['C_Fe2FPN_m_res_ic']=0
    r['C_Fe3FPN_m_res_ic'] = 0
    r['C_Fe3_m_res_ic']=0
    r['C_FPN_m_res_ic']=0
    r['C_FeTf_m_res_ic']=r['FeTf_p_ss_uM']
    r['C_Fe2Tf_m_res_ic']=r['Fe2Tf_p_ss_uM']
    r['C_Tf_m_res_ic'] = r['Tf_p_ss_uM']
    r['C_Cp2_m_res_ic']= r['Cp_p_ss_uM']
    r['C_Cp1_m_res_ic'] = 0
    r['C_Fe3_isf_res_ic']=0
    r['C_FeTf_isf_res_ic']=r['FeTf_p_ss_uM']
    r['C_Fe2Tf_isf_res_ic']=r['Fe2Tf_p_ss_uM']
    r['C_Tf_isf_res_ic'] = r['Tf_p_ss_uM']
    r['C_Cp2_isf_res_ic']= r['Cp_p_ss_uM']
    r['C_Cp1_isf_res_ic'] = 0

    r['switch_p_derivative_on'] = 1
    r['switch_eb_derivative_on'] = 1
    r['switch_res_derivative_on'] = 1


    # combined_dict = dict(r.items() + p.items())
    combined_dict = {**r, **p}

    return combined_dict

def caclculate_total_iron(B):
    p, ic = B

    y0 = dict()
    y0['C_Fe3_p'] = ic[1]
    y0['C_FeTf_p'] = ic[2]
    y0['C_Fe2Tf_p'] = ic[3]
    y0['C_HbFe_p'] = ic[4]

    y0['C_FeTf_eb'] = ic[12]
    y0['C_Fe2Tf_eb'] = ic[13]
    y0['C_TfRFeTf_eb'] = ic[14]
    y0['C_TfRFe2Tf_eb'] = ic[15]
    y0['C_Fe3_eb'] = ic[16]
    y0['C_HbFe_eb'] = ic[19]

    y0['C_Fe2_i_res'] = ic[20]
    y0['C_Fe3_i_res'] = ic[21]
    y0['C_Fe2FPN_i_res'] = ic[23]
    y0['C_Fe2FPN_m_res'] = ic[24]
    y0['C_Fe3FPN_m_res'] = ic[25]
    y0['C_Fe3_m_res'] = ic[26]
    y0['C_FeTf_m_res'] = ic[29]
    y0['C_Fe2Tf_m_res'] = ic[30]
    y0['C_Fe3_isf_res'] = ic[33]
    y0['C_FeTf_isf_res'] = ic[35]
    y0['C_Fe2Tf_isf_res'] = ic[36]
    
    serum_iron = (y0['C_Fe3_p'] + y0['C_FeTf_p'] + 2.0*y0['C_Fe2Tf_p'] + y0['C_HbFe_p'] )*p['V_plasma_ss']*5.6E-8
    eb_iron = (y0['C_FeTf_eb'] + 2.0*y0['C_Fe2Tf_eb'] + y0['C_TfRFeTf_eb'] + 2.0*y0['C_TfRFe2Tf_eb'] + y0['C_Fe3_eb'] +  y0['C_HbFe_eb'])*p['Veb']*5.6E-8
    res_iron = (
            (y0['C_Fe2_i_res'] + 5000.0*y0['C_Fe3_i_res'] + y0['C_Fe2FPN_i_res'])*p['V_i_res']*p['N_res_scale'] + 
            (y0['C_Fe2FPN_m_res'] + y0['C_Fe3FPN_m_res'] + y0['C_Fe3_m_res'] + y0['C_FeTf_m_res'] + 2.0*y0['C_Fe2Tf_m_res'])*p['V_m_res']*p['N_res_scale'] + 
            (y0['C_Fe3_isf_res'] + y0['C_FeTf_isf_res'] + 2.0*y0['C_Fe2Tf_isf_res'])*p['V_isf_res']
            )*5.6E-8
    
#    print (serum_iron, eb_iron, res_iron,y0['C_HbFe_p']*p['V_plasma_ss']*5.6E-8 )
    
    total_iron = serum_iron + eb_iron + res_iron
    
    return total_iron

def generate_ss_ic(A):

    p = model_initialize(A)
    p['switch_p_derivative_on'] = 1.0
    p['switch_eb_derivative_on'] = 1.0
    p['switch_res_derivative_on'] = 1.0
    p['t_start_phlebotomy'] = 0.0
    p['d_fpn'] = 0.0
    p['d_tf_hepc'] = 0.0

    p_tuple = tuple(p.items())

    ic_p = np.array([p['Tf_p_ic'],p['Fe3_p_ic'],p['FeTf_p_ic'],p['Fe2Tf_p_ic'],p['C_HbFe_p_ic'],p['N_rbc_ic'],p['Cp_p_ic'],
                     p['C_tfhepc_p_ic'],p['C_hepc_p_ic'],p['C_epo_p_ic']])
    ic_eb = np.array([p['N_eb_ic'],p['C_TfR_eb_ic'],p['FeTf_eb_ic'],p['Fe2Tf_eb_ic'],p['C_TfRFeTf_eb_ic'],p['TfRFe2Tf_eb_ic'],
                      p['Fe3_eb_ic'],p['Tf_eb_ic'],p['Hb_eb_ic'],p['HbFe_eb_ic']])
    ic_res = np.array([p['C_Fe2_i_res_ic'],p['C_Fe3_i_res_ic'],p['C_FPN_i_res_ic'],p['C_Fe2FPN_i_res_ic'],p['C_Fe2FPN_m_res_ic'],
                       p['C_Fe3FPN_m_res_ic'],p['C_Fe3_m_res_ic'],p['C_FPN_m_res_ic'],p['C_Tf_m_res_ic'],p['C_FeTf_m_res_ic'],
                       p['C_Fe2Tf_m_res_ic'],p['C_Cp2_m_res_ic'],p['C_Cp1_m_res_ic'],p['C_Fe3_isf_res_ic'],p['C_Tf_isf_res_ic'],
                       p['C_FeTf_isf_res_ic'],p['C_Fe2Tf_isf_res_ic'],p['C_Cp2_isf_res_ic'],p['C_Cp1_isf_res_ic'],0])


    ic_cfu = initialize_cfu_grid(p)
    ic_rhepc = np.zeros(3)
    ic_rhepc[0]=0.0
    ic_dummy = np.zeros(5)
    ic_liver = np.array([p['C_TfR2_liver_ic'],p['FeTf_liver_ic'],p['Fe2Tf_liver_ic'],p['C_TfRFeTf_liver_ic'],p['TfRFe2Tf_liver_ic'],0.0])

    ic = np.array([])
    ic = np.append(ic,ic_p)
    ic = np.append(ic,ic_eb)
    ic = np.append(ic,ic_res)
    ic = np.append(ic, ic_cfu)
    ic = np.append(ic, ic_rhepc)
    ic = np.append(ic, ic_dummy)
    ic = np.append(ic,ic_liver)

    t0 = 0
    tfinal = 1440*120
    dt = 120
    t= np.linspace(t0,tfinal,(tfinal-t0)/dt +1)
    [Output, infodict] = odeint(derivative_rhs_calculator,ic,t,p_tuple,rtol=1E-8, atol=1E-8,mxstep=1000,full_output=True,printmessg=False)
    if infodict['message'] == 'Integration successful.':
        for i in range(len(t)):
            Output[i,144] = (Output[i,2]+2.0*Output[i,3])*p['mol_wt_fe']/10
            Output[i,145] = (Output[i,2]+2.0*Output[i,3])/(2*Output[i,0] + 2.0*Output[i,2]+2.0*Output[i,3])

        Final_state = Output[len(t)-1,:]

        p['d_fpn'] = A['d_fpn']
        p['HbFe_blood_uM']=Final_state[4]
        p['FPN0'] = Final_state[22]
        C_Fe_liver = Final_state[-1]
        T_p_tfhepc = p['k_tfhepc_Fe']*\
                     (
                         C_Fe_liver**p['n_tfhepc_Fe']/
                         (
                             C_Fe_liver**p['n_tfhepc_Fe'] +
                             p['Km_tfhepc_Fe']**p['n_tfhepc_Fe']
                         )
                     )
        Final_state[7] = T_p_tfhepc
        p['T_p_tfhepc0'] = T_p_tfhepc
        p['C_Fe_liver_ic'] = C_Fe_liver
        p['k_hepc_tfhepc'] = p['Hepc_uM']/T_p_tfhepc
        p['d_tf_hepc'] = A['d_tf_hepc']
        p['tf_hepc0'] = T_p_tfhepc
        B = [p, Final_state]

    else:
        B = []

    return B


def derivative_rhs_calculator(y,t,*arg_tuple):

    # This subroutine computes the derivatives for all ODE's. It divides the variables according to compartment - p,eb,res,gut,cfu. Then calls each module separately.
    # The input/output interface for each compartment is explicitly defined as P_inputs, RES_input, EB_input etc.
    # The plasma, res, eb and cfu module compute the derivatives for that compartment
    # The derivatives obtained from the individual modules are then combined and returned to the ODE solver.

    #print t
    arg = {arg_tuple[index][0]:arg_tuple[index][1] for index in range(len(arg_tuple))}

    # Defining the variables for the plasma compartment
    y_p = dict()
    y_p['C_Tf_p'] = y[0]
    y_p['C_Fe3_p'] = y[1]
    y_p['C_FeTf_p'] = y[2]
    y_p['C_Fe2Tf_p'] = y[3]
    y_p['C_HbFe_p'] = y[4]
    y_p['N_rbc'] = y[5]
    y_p['C_Cp2_p'] = y[6]
    y_p['tf_hepc'] = y[7]
    y_p['C_Hepc_p'] = y[8]
    y_p['C_Epo_p'] = y[9]

    # Defining variables for the EB compartment
    y_eb = dict()
    y_eb['N_eb'] = y[10]
    y_eb['C_TfR_eb'] = y[11]
    y_eb['C_FeTf_eb'] = y[12]
    y_eb['C_Fe2Tf_eb'] = y[13]
    y_eb['C_TfRFeTf_eb'] = y[14]
    y_eb['C_TfRFe2Tf_eb'] = y[15]
    y_eb['C_Fe3_eb'] = y[16]
    y_eb['C_Tf_eb']=y[17]
    y_eb['C_Hb_eb'] = y[18]
    y_eb['C_HbFe_eb'] = y[19]

    # Defining variables for the RES compartment
    y_res = dict()
    y_res['C_Fe2_i_res'] = y[20]
    y_res['C_Fe3_i_res'] = y[21]
    y_res['C_FPN_i_res'] = y[22]
    y_res['C_Fe2FPN_i_res'] = y[23]
    y_res['C_Fe2FPN_m_res'] = y[24]
    y_res['C_Fe3FPN_m_res'] = y[25]
    y_res['C_Fe3_m_res'] = y[26]
    y_res['C_FPN_m_res'] = y[27]
    y_res['C_Tf_m_res'] = y[28]
    y_res['C_FeTf_m_res'] = y[29]
    y_res['C_Fe2Tf_m_res'] = y[30]
    y_res['C_Cp2_m_res'] = y[31]
    y_res['C_Cp1_m_res'] = y[32]
    y_res['C_Fe3_isf_res'] = y[33]
    y_res['C_Tf_isf_res'] = y[34]
    y_res['C_FeTf_isf_res'] = y[35]
    y_res['C_Fe2Tf_isf_res'] = y[36]
    y_res['C_Cp2_isf_res']=y[37]
    y_res['C_Cp1_isf_res'] = y[38]
    y_res['C_O2_res'] = arg['C_O2']

    # Defining the variables for the Gut compartment
    y_gut = dict()
    y_gut['X_Fe3_gut'] = y[39]

    # Defining the variables for the CFU compartment
    N = np.int(arg['mu_grid_point_count'])
    y_cfu = y[40:40+N]

    # Defining the variable for rHepc PK
    y_rhepc = dict()
    y_rhepc['C_rhepc_p'] = y[N + 40]
    y_rhepc['C_rhepc_t'] = y[N + 41]
    y_rhepc['X_rhepc_peri'] = y[N + 42]


    # Defining the variables for rEpo PK
    y_rEpo={}
    y_rEpo['C_rEpo_p']=y[N+45]
    y_rEpo['C_rEpo_t']=y[N+46]
    y_rEpo['X_rEpo_peri']=y[N+47]

    # Defining the variables for the Liver/TfR2
    y_liver = {}
    y_liver['C_TfR2_liver'] = y[N+48]
    y_liver['C_FeTf_liver'] = y[N+49]
    y_liver['C_Fe2Tf_liver'] = y[N+50]
    y_liver['C_TfR2FeTf_liver'] = y[N+51]
    y_liver['C_TfR2Fe2Tf_liver'] = y[N+52]
    y_liver['C_Fe_liver'] = y[N+53]

    # Determining the flux of cells from the CFU to EB compartment
    dcfu_dmu = dss(0,arg['tau_cfu_maturation'],y_cfu,1)
    v_cfu = arg['vmax_cfu_epo']*(y_p['C_Epo_p']/(y_p['C_Epo_p'] + arg['Km_cfu_epo']) + arg['k_vcfu_rEpo']*(y_rEpo['C_rEpo_t']/(y_rEpo['C_rEpo_t'] + arg['Km_cfu_rEpo'])))
    F_cfu_eb = arg['N_bfu_e']*dcfu_dmu[int(arg['mu_grid_point_count'])-1]*v_cfu

    # Plasma volume with option for changing plasma volume as needed for phlebotomy experiment

    if arg['simulate_phlebotomy_experiment']==1:
        t0 = arg['t_start_phlebotomy']
        [Vp, d_Vp_dt] = phlebotomy_plasma_dynamics(t,t0,arg)
    else:
        Vp = arg['V_plasma_ss']
        d_Vp_dt = 0

    # Fraction of TfR which are free on the EBs
    tmp = y_eb['C_TfR_eb']/(y_eb['C_TfR_eb'] + y_eb['C_TfRFeTf_eb'] + y_eb['C_TfRFe2Tf_eb'])
    if arg['alternate_Epo_degradation']==0:
        alpha_d_Epo = 1.0
    else:
        alpha_d_Epo = np.sum(y_cfu)/arg['total_cfu']

    # Input to the P compartment from all other compartments
    P_inputs = {'N_eb':y_eb['N_eb'],'C_Tf_eb':y_eb['C_Tf_eb'],'C_FeTf_eb':y_eb['C_FeTf_eb'],'C_Fe2Tf_eb':y_eb['C_Fe2Tf_eb'],\
                'C_HbFe_eb':y_eb['C_HbFe_eb'],'C_Tf_isf_res':y_res['C_Tf_isf_res'],'C_FeTf_isf_res':y_res['C_FeTf_isf_res'],\
                'C_Fe2Tf_isf_res':y_res['C_Fe2Tf_isf_res'],'C_Fe3_isf_res':y_res['C_Fe3_isf_res'],\
                'C_Cp2_isf_res':y_res['C_Cp2_isf_res'],'X_Fe3_gut':y_gut['X_Fe3_gut'],'fraction_TfR_free':tmp,\
                'Vp':Vp, 'd_Vp_dt':d_Vp_dt, 'v_cfu':v_cfu,'alpha_d_Epo':alpha_d_Epo,'C_Fe_liver':y_liver['C_Fe_liver']}

    # Input to the EB compartment from all other compartments
    EB_inputs = {'C_Tf_p':y_p['C_Tf_p'],'C_FeTf_p':y_p['C_FeTf_p'],'C_Fe2Tf_p':y_p['C_Fe2Tf_p'],'C_Epo_p':y_p['C_Epo_p'],'F_cfu_eb':F_cfu_eb, 'v_cfu':v_cfu}

    # Input to the RES compartment from all other compartments
    l_ml_conversion = 1000.0
    C_rhepc_p_uM = y_rhepc['C_rhepc_p']*l_ml_conversion/arg['mol_wt_hepc']
    RES_inputs = {'C_Tf_p':y_p['C_Tf_p'],'C_FeTf_p':y_p['C_FeTf_p'],'C_Fe2Tf_p':y_p['C_Fe2Tf_p'],'C_Cp2_p':y_p['C_Cp2_p'],'C_Hepc_p':y_p['C_Hepc_p'],'C_HbFe_p':y_p['C_HbFe_p'],'C_rhepc_p':C_rhepc_p_uM,'Vp':Vp}

    # Input to the CFU compartment from all other compartments
    CFU_inputs = {'C_Epo_p':y_p['C_Epo_p'],'v_cfu':v_cfu, 'C_rEpo_t':y_rEpo['C_rEpo_t']}

    # Inputs to the rHepc module
    rHepc_inputs = {}
    rHepc_inputs['Vp'] = 3.0*0.54
    rHepc_inputs['Vt'] = 3.0*11.0/5.040

    # Inputs to the rEpo module
    rEpo_inputs = {}
    rEpo_inputs['Vp'] = Vp
    rEpo_inputs['Vt'] = 11000.0

    Liver_inputs = {'C_Tf_p':y_p['C_Tf_p'],'C_FeTf_p':y_p['C_FeTf_p'],'C_Fe2Tf_p':y_p['C_Fe2Tf_p']}

    # Obtaining the derivative per module
    dydt_p = plasma_module(t,y_p,P_inputs,arg)*arg['switch_p_derivative_on']
    dydt_eb = eb_module(t,y_eb,EB_inputs,arg)*arg['switch_eb_derivative_on']
    dydt_res = res_module(t,y_res,RES_inputs,arg)*arg['switch_res_derivative_on']
    dydt_gut = np.array([-arg['k_gut_p_Fe3']*y_gut['X_Fe3_gut']])
    dydt_cfu = cfu_module(t,y_cfu,CFU_inputs,arg)
    dydt_rhepc = two_compartment_pk_rhepc(t,y_rhepc,rHepc_inputs,arg)
    dydt_dummy = np.zeros(2)
    dydt_rEpo = two_compartment_pk_rEpo(y_rEpo,t,rEpo_inputs,arg)
    dydt_liver = tfr2_module(t,y_liver,Liver_inputs,arg)

    #Combining the derivatives into one list
    dydt = np.append(dydt_p, dydt_eb)
    dydt = np.append(dydt, dydt_res)
    dydt = np.append(dydt, dydt_gut)
    dydt = np.append(dydt, dydt_cfu)
    dydt = np.append(dydt, dydt_rhepc)
    dydt = np.append(dydt, dydt_dummy)
    dydt = np.append(dydt, dydt_rEpo)
    dydt = np.append(dydt, dydt_liver)

    # print t/1440.0, np.argmax(dydt)

    # print dydt
    # quit()

    return dydt

def plasma_module(t,y,I,arg):
    # This module computes the derivatives for the plasma module

    dydt = np.zeros(len(y))

    J_p_eb_Tf = arg['h_p_eb_Tf']*(y['C_Tf_p'] - I['C_Tf_eb'])   # Flux of Tf from P to EB
    J_p_res_Tf = arg['h_p_isf_Tf']*(y['C_Tf_p'] - I['C_Tf_isf_res'])    # Flux of Tf from P to ISF of RES
    R_p_Tf = arg['k_fe3_tf']*y['C_Tf_p']*y['C_Fe3_p']    # Reaction of Tf with Fe3

    dydt[0] = arg['d_Tf_b']*(arg['Tf_p_ss_uM'] - y['C_Tf_p'])*0.0 - (J_p_eb_Tf + J_p_res_Tf)/I['Vp'] - R_p_Tf - (I['d_Vp_dt']/I['Vp'])*y['C_Tf_p'] # derivative for Tf

    # Iron is released from stores when Hepc concentration in plasma drops below normal
    if y['C_Hepc_p']< arg['Hepc_uM']:
        J_FeT_Fe3_p = arg['J_FeT_Fe3_p']*(arg['Hepc_uM'] - y['C_Hepc_p'])
    else:
        J_FeT_Fe3_p = 0
    J_isf_res_p_Fe3 = arg['h_p_isf_Fe3']*I['C_Fe3_isf_res']

    J_gut_p_Fe3 = arg['k_gut_p_Fe3']*I['X_Fe3_gut'] # Flux of Fe3 into P from gut
    R_p_Fe3 = arg['k_fe3_tf']*y['C_Tf_p']*y['C_Fe3_p'] + arg['k_fe3_fetf']*y['C_FeTf_p']*y['C_Fe3_p'] + arg['d_Fe3_p']*y['C_Fe3_p']   # Reactions of Fe3 with Tf and FeTf

    dydt[1] = (J_gut_p_Fe3 + J_isf_res_p_Fe3 + J_FeT_Fe3_p)/I['Vp'] - R_p_Fe3 - (I['d_Vp_dt']/I['Vp'])*y['C_Fe3_p'] # derivative for Fe3+

    J_p_eb_FeTf = arg['h_p_eb_Tf']*(y['C_FeTf_p'] - I['C_FeTf_eb']) # Flux of FeTf from P to EB
    J_p_res_FeTf = arg['h_p_isf_Tf']*(y['C_FeTf_p'] - I['C_FeTf_isf_res'])  # Flux of FeTf from P to ISF of RES
    R_p_FeTf = arg['k_fe3_tf']*y['C_Tf_p']*y['C_Fe3_p'] - arg['k_fe3_fetf']*y['C_FeTf_p']*y['C_Fe3_p']   # Reactions involving formation of FeTf and reactions with Fe3

    dydt[2] = - (J_p_eb_FeTf + J_p_res_FeTf)/I['Vp'] + R_p_FeTf - (I['d_Vp_dt']/I['Vp'])*y['C_FeTf_p'] # derivative for Fe3Tf

    J_p_eb_Fe2Tf = arg['h_p_eb_Tf']*(y['C_Fe2Tf_p'] - I['C_Fe2Tf_eb'])  # Flux of Fe2Tf from P to EB
    J_p_res_Fe2Tf = arg['h_p_isf_Tf']*(y['C_Fe2Tf_p'] - I['C_Fe2Tf_isf_res'])   # Flux of Fe2Tf from P to ISF of RES
    R_p_Fe2Tf = arg['k_fe3_fetf']*y['C_FeTf_p']*y['C_Fe3_p'] # Reactions involving synthesis of Fe2Tf

    dydt[3] = -(J_p_eb_Fe2Tf + J_p_res_Fe2Tf)/I['Vp'] + R_p_Fe2Tf - (I['d_Vp_dt']/I['Vp'])*y['C_Fe2Tf_p'] # derivative for Fe2Tf

    J_eb_p_HbFe = I['v_cfu']*arg['k_eb_rbc']*I['C_HbFe_eb']*arg['Veb']    #Flux of HbFe from EB to P
    R_p_HbFe = arg['d_rbc']*y['C_HbFe_p']*(1 + arg['alpha_drbc_ckd']*arg['switch_CKD_patient'])   # Rate of removal of HbFe due to RBC death

    dydt[4] = ((J_eb_p_HbFe/I['Vp']) - R_p_HbFe - (I['d_Vp_dt']/I['Vp'])*y['C_HbFe_p'])

    F_eb_p_RBC = I['v_cfu']*arg['k_eb_rbc']*I['N_eb']   # Flux of RBC from EB to P
    R_p_RBC = arg['d_rbc']*y['N_rbc']*(1 + arg['alpha_drbc_ckd']*arg['switch_CKD_patient'])   # Death of RBC in P

    dydt[5] = (F_eb_p_RBC/I['Vp']) - R_p_RBC - (I['d_Vp_dt']/I['Vp'])*y['N_rbc']

    dydt[6] = 0 # For now I have set it to be constant]

    if I['C_Fe_liver'] >= arg['C_Fe_liver_ic']:
        T_p_tfhepc = arg['k_tfhepc_Fe']*(I['C_Fe_liver']**arg['n_tfhepc_Fe']/
                                         (I['C_Fe_liver']**arg['n_tfhepc_Fe'] +
                                          arg['Km_tfhepc_Fe']**arg['n_tfhepc_Fe'])
                                         )
    else:
        T_p_tfhepc = arg['T_p_tfhepc0']/(1.0 + arg['kI_tfhepc_Fe']*(arg['C_Fe_liver_ic'] - I['C_Fe_liver']))

    dydt[7] = arg['d_tf_hepc']*(T_p_tfhepc - y['tf_hepc'])

    dydt[8] = (arg['k_hepc_tfhepc']*y['tf_hepc'] - y['C_Hepc_p'])/arg['tau_Hepc_p'] - (I['d_Vp_dt']/I['Vp'])*y['C_Hepc_p']

    relative_delta_HbFe = (arg['N_rbc_p_ss'] - y['N_rbc'])/arg['N_rbc_p_ss']

    T_p_Epo_normal = arg['d_Epo_p']*arg['Epo_pM']*(1 + arg['alpha_Epo']*math.exp(arg['beta_Epo_HbFe']*relative_delta_HbFe))/(1 + arg['alpha_Epo'])  # Rate of synthesis of Epo
    T_p_Epo_CKD  = arg['d_Epo_p']*arg['Epo_uM_CKD']

    if arg['switch_CKD_patient']==1:
        T_p_Epo = T_p_Epo_CKD
    else:
        T_p_Epo = T_p_Epo_normal

    dydt[9] = T_p_Epo - I['alpha_d_Epo']*arg['d_Epo_p']*y['C_Epo_p'] - (I['d_Vp_dt']/I['Vp'])*y['C_Epo_p']

    return dydt

def eb_module(t,y,I,arg):

    # This module computes the derivatives for the EB module

    dydt = np.zeros(len(y))

    dydt[0] = (I['F_cfu_eb'] - I['v_cfu']*arg['k_eb_rbc']*y['N_eb'])

    R1 = arg['kon_tfr_fetf']*y['C_TfR_eb']*y['C_FeTf_eb']     # Forward reaction between TfR and FeTf
    R2 = arg['koff_tfr_fetf']*y['C_TfRFeTf_eb']      # Backward reaction between TfR and FeTf/dissociation of TfRFeTf
    R3 = arg['kon_tfr_fe2tf']*y['C_TfR_eb']*y['C_Fe2Tf_eb']     # Forward reaction between TfR and Fe2Tf
    R4 = arg['koff_tfr_fe2tf']*y['C_TfRFe2Tf_eb']      # Backward reaction between TfR and FeTf/dissociation of TfRFeTf
    R5 = arg['k_tfrfetf_in']*y['C_TfRFeTf_eb']  # Internalization of TfRFeTf and release of Fe3 and TfR
    R6 = arg['k_tfrfe2tf_in']*y['C_TfRFe2Tf_eb']  # Internalization of TfRFe2Tf and release of Fe3 and TfR
    R7 = arg['k_hb_fe3']*y['C_Hb_eb']*y['C_Fe3_eb'] # Binding of Fe3 and Hb to form HbFe

    J_cfu_eb_TfR = I['F_cfu_eb']*arg['TfR_nmol_per_cfu'] # Flux of TfR into EB with CFU
    J_eb_p_TfR = I['v_cfu']*arg['k_eb_rbc']*y['C_TfR_eb']*arg['Veb']
    J_p_eb_Tf = arg['h_p_eb_Tf']*(I['C_Tf_p'] - y['C_Tf_eb'])   # Flux of Tf from P to EB
    J_p_eb_FeTf = arg['h_p_eb_Tf']*(I['C_FeTf_p'] - y['C_FeTf_eb'])   # Flux of Tf from P to EB
    J_p_eb_Fe2Tf = arg['h_p_eb_Tf']*(I['C_Fe2Tf_p'] - y['C_Fe2Tf_eb'])   # Flux of  f from P to EB
    J_eb_p_TfRFeTf = I['v_cfu']*arg['k_eb_rbc']*y['C_TfRFeTf_eb']*arg['Veb']*0
    J_eb_p_TfRFe2Tf = I['v_cfu']*arg['k_eb_rbc']*y['C_TfRFe2Tf_eb']*arg['Veb']*0
    J_cfu_eb_Hb = I['F_cfu_eb']*arg['Hb_nmol_per_cfu']
    J_eb_p_Hb = I['v_cfu']*arg['k_eb_rbc']*y['C_Hb_eb']*arg['Veb']
    J_eb_p_HbFe = I['v_cfu']*arg['k_eb_rbc']*y['C_HbFe_eb']*arg['Veb']
    
    dydt[1] = (J_cfu_eb_TfR - J_eb_p_TfR)/arg['Veb'] + (J_eb_p_TfRFeTf + J_eb_p_TfRFe2Tf)/arg['Veb'] - R1 + R2 - R3 + R4 + R5 + R6    # Rate of change of TfR
    dydt[2] = J_p_eb_FeTf/arg['Veb'] - R1 + R2
    dydt[3] = J_p_eb_Fe2Tf/arg['Veb'] - R3 + R4
    dydt[4] = R1 - R2 - R5 - J_eb_p_TfRFeTf/arg['Veb']
    dydt[5] = R3 - R4 - R6 - J_eb_p_TfRFe2Tf/arg['Veb']
    dydt[6] = R5 + 2*R6 - R7
    dydt[7] = R5 + R6 + J_p_eb_Tf/arg['Veb']
    dydt[8] = (J_cfu_eb_Hb - J_eb_p_Hb)/arg['Veb'] - R7
    dydt[9] = R7 - J_eb_p_HbFe/arg['Veb']

    return dydt

def res_module(t,y,I,arg):

    # This module computes the derivatives for the RES module

    dydt = np.zeros(len(y)-1)

    R1 = arg['k_fe2_fe3']*y['C_Fe2_i_res']  # Reaction of Fe2 to Fe3/stores
    R2 = arg['k_fe3_fe2']*y['C_Fe3_i_res']  # Release of Fe from stores into the labile Fe2 pool
    R3 = arg['k_fe2_fpn']*y['C_Fe2_i_res']*y['C_FPN_i_res'] # Binding of Fe2 to FPN
    R5 = arg['k_fe2_o2']*y['C_Fe2FPN_m_res']*y['C_O2_res'] # Oxidation of Fe2 in Fe2FPN to Fe3 by O2
    R6 = arg['k_fe2_cp']*y['C_Fe2FPN_m_res']*y['C_Cp2_m_res']  # Oxidation of Fe2 in Fe2FPN to Fe3 by Cp
    R7 = arg['k_fe3_fe3fpn']*y['C_Fe3FPN_m_res']    # Release of Fe3 from Fe3FPN
    R8 = arg['k_fe3_tf']*y['C_Fe3_m_res']*y['C_Tf_m_res']   # Binding of Fe3 with Tf
    R9 = arg['k_fe3_fetf']*y['C_Fe3_m_res']*y['C_FeTf_m_res']   # Binding of Fe3 with FeTf
    R10 = arg['k_cp_o2']*y['C_Cp1_m_res']*y['C_O2_res'] # Oxidation of Cu1+ to Cu2+ in Cp by O2
    R12 = arg['k_fe3_tf']*y['C_Fe3_isf_res']*y['C_Tf_isf_res']  # Reaction of Fe3 to Tf
    R13 = arg['k_fe3_fetf']*y['C_Fe3_isf_res']*y['C_FeTf_isf_res']  # Reaction of Fe3 to FeTf
    R14 = arg['d_isf_fe']*y['C_Fe3_isf_res']*0.0
    R15 = arg['k_cp_o2']*y['C_Cp1_isf_res']*y['C_O2_res']   # Oxidation of Cu1+ to Cu2+ in Cp by O2
    R16 = arg['d_fpn']*(arg['FPN0'] - y['C_FPN_i_res'])
    R17 = arg['k_fpn_rhepc']*y['C_FPN_i_res']*I['C_rhepc_p']
    R18 = arg['k_fpn_rhepc']*y['C_FPN_m_res']*I['C_rhepc_p']
    R19 = arg['k_fpn_rhepc']*y['C_Fe2FPN_i_res']*I['C_rhepc_p']*0
    R20 = arg['k_fpn_rhepc']*y['C_Fe2FPN_m_res']*I['C_rhepc_p']*0
    R21 = arg['k_fpn_rhepc']*y['C_Fe3FPN_m_res']*I['C_rhepc_p']*0


    if (I['C_Hepc_p'] - arg['Hepc_uM'])>=0:
        R4 = arg['k_fpn_hepc']*y['C_FPN_i_res']*(I['C_Hepc_p'] - arg['Hepc_uM'])    # Reaction of FPN with Hepc
        R11 = arg['k_fpn_hepc']*y['C_FPN_m_res']*(I['C_Hepc_p'] - arg['Hepc_uM'])   # Reaction of FPN with Hepc
    else:
        R4 = 0.0
        R11 = 0.0

    J_p_i_res_Fe2 = arg['d_rbc']*I['Vp']*I['C_HbFe_p']/arg['N_res_scale']   # New iron from HbFe in RBC phagocytosed by macrophages
    J_i_m_res_Fe2FPN = arg['h_i_m_fpn']*y['C_Fe2FPN_i_res'] # transport of Fe2FPN from I to M
    J_m_i_res_FPN = arg['h_m_i_fpn']*y['C_FPN_m_res']   # transport of FPN from M to I
    J_m_isf_res_Fe3 = arg['h_m_isf_fe3']*y['C_Fe3_m_res']   # transport of Fe3 from M to ISF
    J_isf_m_res_Tf = arg['h_m_isf_tf']*(y['C_Tf_isf_res'] - y['C_Tf_m_res'])    # transport of Tf from ISF to M
    J_m_isf_res_FeTf = arg['h_m_isf_tf']*(y['C_FeTf_m_res'] - y['C_FeTf_isf_res'])  # transport of FeTf from M to ISF
    J_m_isf_res_Fe2Tf = arg['h_m_isf_tf']*(y['C_Fe2Tf_m_res'] - y['C_Fe2Tf_isf_res'])    # transport of Fe2Tf from M to ISF
    J_m_isf_res_Cp2 = arg['h_m_isf_cp']*(y['C_Cp2_m_res'] - y['C_Cp2_isf_res'])     # transport of Cp2 from M to ISF
    J_m_isf_res_Cp1 = arg['h_m_isf_cp']*(y['C_Cp1_m_res'] - y['C_Cp1_isf_res'])     # transport of Cp1 from M to ISF
    J_isf_res_p_Fe3 = arg['h_p_isf_Fe3']*y['C_Fe3_isf_res']
    J_p_isf_res_Tf = arg['h_p_isf_Tf']*(I['C_Tf_p'] - y['C_Tf_isf_res'])  # Flux of FeTf from P to ISF of RES
    J_isf_res_p_FeTf = arg['h_p_isf_Tf']*(y['C_FeTf_isf_res'] - I['C_FeTf_p'])  # Flux of FeTf from ISF of RES to P
    J_isf_res_p_Fe2Tf = arg['h_p_isf_Tf']*(y['C_Fe2Tf_isf_res'] - I['C_Fe2Tf_p'])  # Flux of FeTf from ISF of RES to P
    J_isf_res_p_Cp2 =  arg['h_p_isf_cp']*(y['C_Cp2_isf_res'] - I['C_Cp2_p'])  # Flux of Cp from ISF of RES to P

    J_i_m_res_Fe3 = arg['h_i_m_Fe3']*y['C_Fe3_i_res']/(arg['Km_i_m_Fe3'] + y['C_Fe3_i_res'])       # Flux of Fe3 from I to M without requiring FPN

    # Species in the I compartment
    dydt[0] = (J_p_i_res_Fe2/arg['V_i_res']) - R1 + R2 - R3
    dydt[1] = R1 - R2 - (J_i_m_res_Fe3/arg['V_i_res'])
    dydt[2] = (J_m_i_res_FPN/arg['V_i_res']) - R3 - R4 + R16 - R17
    dydt[3] = R3 - J_i_m_res_Fe2FPN/arg['V_i_res'] - R19

    # Species in the M compartment
    dydt[4] = (J_i_m_res_Fe2FPN/arg['V_m_res']) - R5 - R6 - R20
    dydt[5] = R5 + R6 - R7 - R21
    dydt[6] = (J_i_m_res_Fe3/arg['V_m_res']) + R7 - R8 - R9 - (J_m_isf_res_Fe3/arg['V_m_res'])
    dydt[7] = R7 - R11 - (J_m_i_res_FPN/arg['V_m_res']) - R18
    dydt[8] = (J_isf_m_res_Tf/arg['V_m_res']) - R8
    dydt[9] = R8 - R9 - (J_m_isf_res_FeTf/arg['V_m_res'])
    dydt[10] = R9 - (J_m_isf_res_Fe2Tf/arg['V_m_res'])
    dydt[11] = - R6 + R10 - (J_m_isf_res_Cp2/arg['V_m_res'])
    dydt[12] = R6 - R10 - (J_m_isf_res_Cp1/arg['V_m_res'])

    # Species in the ISF compartment
    dydt[13] = (J_m_isf_res_Fe3/arg['V_isf_res'])*arg['N_res_scale'] - R12 - R13 - R14 - J_isf_res_p_Fe3/arg['V_isf_res']
    dydt[14] = (J_p_isf_res_Tf/arg['V_isf_res']) - (J_isf_m_res_Tf/arg['V_isf_res'])*arg['N_res_scale'] - R12
    dydt[15] = (J_m_isf_res_FeTf/arg['V_isf_res'])*arg['N_res_scale'] - (J_isf_res_p_FeTf/arg['V_isf_res']) + R12 - R13
    dydt[16] = (J_m_isf_res_Fe2Tf/arg['V_isf_res'])*arg['N_res_scale'] - (J_isf_res_p_Fe2Tf/arg['V_isf_res']) + R13
    dydt[17] = (J_m_isf_res_Cp2/arg['V_isf_res'])*arg['N_res_scale'] - (J_isf_res_p_Cp2/arg['V_isf_res']) + R15
    dydt[18] = (J_m_isf_res_Cp1/arg['V_isf_res'])*arg['N_res_scale'] - R15

    return dydt

def cfu_module(t,y,I,arg):

    M = np.int(arg['mu_grid_point_count'])
    dydt = np.zeros(M)

    # This module computes the derivatives for the CFU module
    X = (I['C_Epo_p']/arg['Epo_pM']) + arg['k_cfu_rEpo']*(I['C_rEpo_t']/(I['C_rEpo_t'] + arg['Km_cfu_rEpo']))
    N_cfu_mu_0 = min(X, arg['gamma_cfu_max'])
    y[0] = N_cfu_mu_0

    dcfu_dmu = dss(0,arg['tau_cfu_maturation'],y,1)

    dydt[0] = 0
    for i in range(1,M):
        dydt[i] = I['v_cfu']*(-dcfu_dmu[i] + arg['beta_cfu0']*y[i])

    return dydt

def initialize_cfu_grid(arg):
    mu = np.linspace(0,arg['tau_cfu_maturation'],arg['mu_grid_point_count'])
    y = [(math.exp(arg['beta_cfu0']*x)) for x in mu]
    return y


def dss(xmin,xmax,y,v):

    M = len(y)
    dydx = np.zeros(M)
    dx = (xmax - xmin)/np.float(M-1)
    r4_f_dx = 1.0/(12.0*dx)

    if (v >= 0):
        dydx[0] = r4_f_dx*(-25.0*y[0]+48.0*y[1]-36.0*y[2]+16.0*y[3]-3.0*y[4])
        dydx[1] = r4_f_dx*(-3.0*y[0]-10.0*y[1]+18.0*y[2]-6.0*y[3]+1.0*y[4])
        dydx[2] = r4_f_dx*(+1.0*y[0]-8.0*y[1]+0.0*y[2]+8.0*y[3]-1.0*y[4])

        for i in range(3,M-1):
            dydx[i] = r4_f_dx*(-1.0*y[i-3]+6.0*y[i-2]-18.0*y[i-1]+10.0*y[i]+3.0*y[i+1])

        dydx[M-1] = r4_f_dx*(+3.0*y[M-5]-16.0*y[M-4]+36.0*y[M-3]-48.0*y[M-2]+25.0*y[M-1])
    else:
        print ( 'Negative v not supported currently. Check value')
        quit()

    return dydx

def dss_7(xmin,xmax,N,y,v):

    M = len(y)-1
    dydx = np.zeros(N)
    dx = (xmax - xmin)/np.float64(M)
    h = np.float64(60.0*dx)

    if (v>=0):
        dydx[0] = (-10.0*y[6]+72.0*y[5]-225.0*y[4]+400.0*y[3]-450.0*y[2]+360.0*y[1]-147.0*y[0])/h
        dydx[1] = (+2.00*y[6]-15.0*y[5]+50.00*y[4]-100.0*y[3]+150.0*y[2]-77.00*y[1]-10.00*y[0])/h
        dydx[2] = (-1.00*y[6]+8.00*y[5]-30.00*y[4]+80.00*y[3]-35.00*y[2]-24.00*y[1]-2.000*y[0])/h
        dydx[3] = (+1.00*y[6]-9.00*y[5]+45.00*y[4]-00.00*y[3]+45.00*y[2]+9.000*y[1]-1.000*y[0])/h
        dydx[4] = (-2.00*y[6]+24.0*y[5]+35.00*y[4]+80.00*y[3]+30.00*y[2]-8.000*y[1]+1.000*y[0])/h
        dydx[5] = (10.00*y[6]+77.0*y[5]-150.0*y[4]+100.0*y[3]-50.00*y[2]+15.00*y[1]-2.000*y[0])/h

        for i in range(M-5):
            dydx[i+6] = (147.0*y[i+6]-360.0*y[i+5]+450.0*y[i+4]-400.0*y[i+3]+225.0*y[i+2]-72.0*y[i+1]+10.0*y[i])/h
    else:
        print ( 'Negative v not supported currently. Check value')
        quit()

    return dydx

def calculate_fluxes(y,t,arg_tuple):

    arg = {arg_tuple[index][0]:arg_tuple[index][1] for index in range(len(arg_tuple))}

    # Defining the variables for the plasma compartment
    yp = dict()
    # Defining the variables for the plasma compartment
    yp['C_Tf_p'] = y[0]
    yp['C_Fe3_p'] = y[1]
    yp['C_FeTf_p'] = y[2]
    yp['C_Fe2Tf_p'] = y[3]
    yp['C_HbFe_p'] = y[4]
    yp['N_rbc'] = y[5]
    yp['C_Cp2_p'] = y[6]
    yp['tf_hepc'] = y[7]
    yp['C_Hepc_p'] = y[8]
    yp['C_Epo_p'] = y[9]

    # Defining variables for the EB compartment
    yp['N_eb'] = y[10]
    yp['C_TfR_eb'] = y[11]
    yp['C_FeTf_eb'] = y[12]
    yp['C_Fe2Tf_eb'] = y[13]
    yp['C_TfRFeTf_eb'] = y[14]
    yp['C_TfRFe2Tf_eb'] = y[15]
    yp['C_Fe3_eb'] = y[16]
    yp['C_Tf_eb']=y[17]
    yp['C_Hb_eb'] = y[18]
    yp['C_HbFe_eb'] = y[19]

    # Defining variables for the RES compartment
    yp['C_Fe2_i_res'] = y[20]
    yp['C_Fe3_i_res'] = y[21]
    yp['C_FPN_i_res'] = y[22]
    yp['C_Fe2FPN_i_res'] = y[23]
    yp['C_Fe2FPN_m_res'] = y[24]
    yp['C_Fe3FPN_m_res'] = y[25]
    yp['C_Fe3_m_res'] = y[26]
    yp['C_FPN_m_res'] = y[27]
    yp['C_Tf_m_res'] = y[28]
    yp['C_FeTf_m_res'] = y[29]
    yp['C_Fe2Tf_m_res'] = y[30]
    yp['C_Cp2_m_res'] = y[31]
    yp['C_Cp1_m_res'] = y[32]
    yp['C_Fe3_isf_res'] = y[33]
    yp['C_Tf_isf_res'] = y[34]
    yp['C_FeTf_isf_res'] = y[35]
    yp['C_Fe2Tf_isf_res'] = y[36]
    yp['C_Cp2_isf_res']=y[37]
    yp['C_Cp1_isf_res'] = y[38]

    F={}
    v_cfu = 1
    F_cfu_eb = arg['F_cfu_eb']  #dcfu_dmu[arg['mu_grid_point_count']-1]*v_cfu
    F['J_p_eb_Tf'] = arg['h_p_eb_Tf']*(yp['C_Tf_eb']-yp['C_Tf_p'])   # Flux of Tf from P to EB
    F['J_p_eb_FeTf'] = arg['h_p_eb_Tf']*(yp['C_FeTf_p'] - yp['C_FeTf_eb'])   # Flux of Tf from P to EB
    F['J_p_eb_Fe2Tf'] = arg['h_p_eb_Tf']*(yp['C_Fe2Tf_p'] - yp['C_Fe2Tf_eb'])   # Flux of Tf from P to EB
    F['J_cfu_eb_Hb'] = F_cfu_eb*arg['Hb_nmol_per_cfu']
    F['J_eb_p_Hb'] = v_cfu*arg['k_eb_rbc']*yp['C_Hb_eb']*arg['Veb']
    F['J_eb_p_HbFe'] = v_cfu*arg['k_eb_rbc']*yp['C_HbFe_eb']*arg['Veb']
    F['J_p_i_res_Fe2'] = arg['d_rbc']*arg['V_plasma_ss']*yp['C_HbFe_p']   # New iron from HbFe in RBC phagocytosed by macrophages
    F['J_p_isf_res_Tf'] = arg['h_p_isf_Tf']*(yp['C_Tf_p'] - yp['C_Tf_isf_res'])  # Flux of FeTf from P to ISF of RES
    F['J_isf_res_p_FeTf'] = arg['h_p_isf_Tf']*(yp['C_FeTf_isf_res'] - yp['C_FeTf_p'])  # Flux of FeTf from ISF of RES to P
    F['J_isf_res_p_Fe2Tf'] = arg['h_p_isf_Tf']*(yp['C_Fe2Tf_isf_res'] - yp['C_Fe2Tf_p'])  # Flux of FeTf from ISF of RES to P
    F['J_i_m_res_Fe2FPN'] = arg['h_i_m_fpn']*yp['C_Fe2FPN_i_res']*arg['N_res_scale']
    F['R_p_HbFe'] = arg['d_rbc']*yp['C_HbFe_p']*arg['V_plasma_ss']   # Rate of removal of HbFe due to RBC death

    return F

def phlebotomy_plasma_dynamics(t,t0,arg):

    alpha_1 = arg['alpha_1_phlebotomy_experiment']
    alpha_2 = arg['alpha_2_phlebotomy_experiment']
    beta_p = arg['beta_p_phlebotomy_experiment']
    Vp0 = arg['V_plasma_ss']

    Vp = Vp0*(1.0 + (alpha_1*(t-t0) - beta_p)*np.exp(-alpha_2*(t-t0)))
    d_Vp_dt = Vp0*(alpha_1 - alpha_2*(alpha_1*(t-t0) - beta_p))*np.exp(-alpha_2*(t-t0))

    return Vp, d_Vp_dt

def two_compartment_pk_rhepc(t,y,I,arg):
    # This function defines the rhs of the derivatives of the 2 compartment PK model for rHepc
    # Input is the dictionary of state variables and parameters
    # Output is the derivative

    dydt = np.zeros(len(y))

    dydt[0] = -arg['k_b_t_rhepc']*y['C_rhepc_p']/I['Vp'] + arg['k_t_b_rhepc']*y['C_rhepc_t']/I['Vt'] - arg['d_rhepc']*y['C_rhepc_p'] + arg['k_peri_b_rhepc']*y['X_rhepc_peri']/I['Vp']
    dydt[1] =  arg['k_b_t_rhepc']*y['C_rhepc_p']/I['Vp'] - arg['k_t_b_rhepc']*y['C_rhepc_t']/I['Vt']
    dydt[2] = -arg['k_peri_b_rhepc']*y['X_rhepc_peri']

    return dydt


def two_compartment_pk_rEpo(y,t,I,arg):
    # This function defines the rhs of the derivatives of the 2 compartment PK model for rEpo
    # Input is the dictionary of state variables and parameters
    # Output is the derivative

    dydt = np.zeros(len(y))

    R_rEpo = arg['Vmax_rEpo']*y['C_rEpo_p']/(y['C_rEpo_p'] + arg['Km_rEpo']) + arg['d_rEpo']*y['C_rEpo_p']

    dydt[0] = -arg['k_b_t_rEpo']*y['C_rEpo_p']/I['Vp'] + arg['k_t_b_rEpo']*y['C_rEpo_t']/I['Vt'] - R_rEpo  + arg['k_subq_b_rEpo']*y['X_rEpo_peri']/I['Vp']
    dydt[1] =  arg['k_b_t_rEpo']*y['C_rEpo_p']/I['Vp'] - arg['k_t_b_rEpo']*y['C_rEpo_t']/I['Vt']
    dydt[2] = -arg['k_subq_b_rEpo']*y['X_rEpo_peri']

    return dydt

def iron_efflux_flux(y,arg):

    # Defining variables for the RES compartment
    y_res = dict()
    y_res['C_Fe3_i_res'] = y[21]
    y_res['C_Fe2FPN_i_res'] = y[23]
    y_res['C_Fe3_m_res'] = y[26]
    y_res['C_Tf_m_res'] = y[28]
    y_res['C_FeTf_m_res'] = y[29]

    R8 = arg['k_fe3_tf']*y_res['C_Fe3_m_res']*y_res['C_Tf_m_res']   # Binding of Fe3 with Tf
    R9 = arg['k_fe3_fetf']*y_res['C_Fe3_m_res']*y_res['C_FeTf_m_res']   # Binding of Fe3 with FeTf
    J = arg['h_i_m_fpn']*y_res['C_Fe2FPN_i_res']

    Iron_efflux_flux = J*arg['N_res_scale']

    return Iron_efflux_flux

def tfr2_module(t,y,I,arg):

    dydt = np.zeros(len(y))

    R1 = arg['kon_tfr2_fetf']*y['C_TfR2_liver']*y['C_FeTf_liver']     # Forward reaction between TfR2 and FeTf
    R2 = arg['koff_tfr2_fetf']*y['C_TfR2FeTf_liver']      # Backward reaction between TfR2 and FeTf/dissociation of TfR2FeTf
    R3 = arg['kon_tfr2_fe2tf']*y['C_TfR2_liver']*y['C_Fe2Tf_liver']     # Forward reaction between TfR2 and Fe2Tf
    R4 = arg['koff_tfr2_fe2tf']*y['C_TfR2Fe2Tf_liver']      # Backward reaction between TfR2 and FeTf/dissociation of TfR2FeTf
    R5 = arg['k_tfrfetf_in']*y['C_TfR2FeTf_liver']  # Internalization of TfR2FeTf and release of Fe3 and TfR2
    R6 = arg['k_tfrfe2tf_in']*y['C_TfR2Fe2Tf_liver']  # Internalization of TfR2Fe2Tf and release of Fe3 and TfR2
    R7 = arg['d_fe_liver']*y['C_Fe_liver']

    J_p_liver_FeTf = arg['h_p_liver_Tf']*(I['C_FeTf_p'] - y['C_FeTf_liver'])   # Flux of Tf from P to EB
    J_p_liver_Fe2Tf = arg['h_p_liver_Tf']*(I['C_Fe2Tf_p'] - y['C_Fe2Tf_liver'])   # Flux of  f from P to EB

    dydt[0] = - R1 + R2 - R3 + R4 + R5 + R6    # Rate of change of TfR2
    dydt[1] = J_p_liver_FeTf/arg['Veb'] - R1 + R2
    dydt[2] = J_p_liver_Fe2Tf/arg['Veb'] - R3 + R4
    dydt[3] = R1 - R2 - R5
    dydt[4] = R3 - R4 - R6
    dydt[5] = R5 + 2.0*R6 - R7

    return dydt

def calculate_2nd_derivative(x,i,j,obj_fun,p):

    delta_x = np.sqrt(np.finfo(float).eps)*100.0
    if j == i :
        z = deepcopy(x)
        f_0 = obj_fun(z, p)
        z = deepcopy(x)
        z[i] = z[i] - delta_x
        f_1 = obj_fun(z, p)
        z = deepcopy(x)
        z[i] = z[i] + delta_x
        f_2 = obj_fun(z, p)
        derv = np.fabs((f_2 - 2.0 * f_0 + f_1)/(delta_x*delta_x))
        print ( i,j, f_0, f_1, f_2, derv)
    else:
        z = deepcopy(x)
        z[i] = z[i] + delta_x
        z[j] = z[j] + delta_x
        f_1 = obj_fun(z,p)
        z = deepcopy(x)
        z[i] = z[i] - delta_x
        z[j] = z[j] + delta_x
        f_2 = obj_fun(z, p)
        z = deepcopy(x)
        z[i] = z[i] + delta_x
        z[j] = z[j] - delta_x
        f_3 = obj_fun(z, p)
        z = deepcopy(x)
        z[i] = z[i] - delta_x
        z[j] = z[j] - delta_x
        f_4 = obj_fun(z, p)
        derv = (f_1 - f_2 - f_3 + f_4)/(4*delta_x*delta_x)
        print ( i,j, f_1, f_2, f_3, f_4, derv)

    return derv

def calculate_1st_derivative(x,i,obj_fun,p):
    z1 = deepcopy(x)
    z2 = deepcopy(x)
    delta_x = np.sqrt(np.finfo(float).eps)
    z1[i] = z1[i] + delta_x
    z2[i] = z2[i] - delta_x

    f1 = obj_fun(z1,p)
    f2 = obj_fun(z2,p)

    derv = (f1 - f2)/(2*delta_x)

    return derv


def hessian_calculation(x, obj_fun, p):

    n_pars = len(x)
    H = np.zeros((n_pars,n_pars))
    for i in range(n_pars):
        for j in range(i, n_pars):
            H[i,j] = calculate_2nd_derivative(x,i,j,obj_fun,p)
            H[j,i] = H[i,j]

    return H

def calculate_cov_corr(x, n_data_pts, obj_fun, p):

    n_pars = len(x)
    if n_pars>n_data_pts:
        print ( 'Too few data points')
        quit()

    Hessian = hessian_calculation(x, obj_fun, p)
    lamda = 0.005
    Ind = matlib.identity(n_pars)
    Inv_Hessian = np.linalg.inv(Hessian + lamda * Ind)
    for i in range(n_pars):
        Inv_Hessian[i,i] = np.fabs(Inv_Hessian[i,i])
    error_var = obj_fun(x,p)/np.float(n_data_pts - n_pars)
    print ( error_var)
    Cov = error_var*Inv_Hessian

    Corr = np.zeros((n_pars, n_pars))
    CV = np.zeros(n_pars)
    for i in range(n_pars):
        for j in range(i, n_pars):
            sd_i = np.sqrt(Cov[i,i])
            sd_j = np.sqrt(Cov[j,j])
            Corr[i,j] = Cov[i,j]/(sd_i*sd_j)
        SD = np.sqrt(Cov[i,i])
        CV[i] = 100.0*SD/x[i]

    return [CV, Corr]
