# Supplementary material for: Whole-body iron transport and metabolism: Mechanistic, multi-scale model to improve treatment of anemia in chronic kidney disease
Source: PLoS Comput Biol. 2018 Apr 16;14(4):e1006060. doi: 10.1371/journal.pcbi.1006060 (PMC5919696; doi:10.1371/journal.pcbi.1006060)
Supplement: S1 Data — (GZ) [file pcbi.1006060.s008.tar.gz › python_code_submission/mouse_rhHepc_fit.py]

# import matplotlib
# matplotlib.use('QT4Agg')
from scipy.integrate import odeint
import sys
import time
import numpy as np
import xlrd
from modules import derivative_rhs_calculator, generate_ss_ic, calculate_cov_corr
from differential_evolution_map import differential_evolution_pool, optimize
from scipy.optimize import minimize
# from plotting import custom_plot_ss, plot_graph
from modules import calculate_cov_corr

def rhepc_m_sim(p,ic):

    # this section reads the known parameter values and serum concentrations etc. from the excel sheet into a dictionary p
    # the first column of the excel sheet which has the names of the parameters etc is used as a the key to the dictionary
    # the 2nd column has the values which is assigned to the corresponding key

    p['t_start_phlebotomy'] = 0.0
    p_tuple = tuple(p.items())

    t0 = 0
    tfinal = 1440.0*4.0
    dt = 30
    t= np.linspace(t0,tfinal,(tfinal-t0)/dt +1)
    [Output,infodict] = odeint(derivative_rhs_calculator,ic,t,p_tuple,rtol=1E-6, atol=1E-6,mxstep=1000,full_output=True,printmessg=False)
    if infodict['message'] == 'Integration successful.':
        for i in range(len(t)):
            Output[i,144] = (Output[i,2]+2.0*Output[i,3])*p['mol_wt_fe']/10
            Output[i,145] = (Output[i,2]+2.0*Output[i,3])/(2*Output[i,0] + 2.0*Output[i,2]+2.0*Output[i,3])
    else:
        t=[]
        Output = []

    return t, Output

def rhepc_m_obj(x,B):

    p = B[0]
    ic = B[1]

    p['k_fpn_rhepc'] = x[0]
    p['d_fpn'] = x[1]
    p['h_i_m_Fe3'] = x[2]
    p['Km_i_m_Fe3'] = x[3]

    V = ['C_Tf_p','C_Fe3_p','C_FeTf_p','C_Fe2Tf_p','C_HbFe_p','N_rbc','C_Cp_p','Tf_hepc','C_hepc_p','C_epo_p','N_eb','C_TfR_eb','C_FeTf_eb','C_Fe2Tf_eb','C_TfRFeTf_eb', \
          'C_TfRFe2Tf_eb','C_Fe3_eb','C_Tf_eb','C_Hb_eb','C_HbFe_eb','C_Fe2_i_res','C_Fe3_i_res','C_FPN_i_res','C_Fe2FPN_i_res','C_Fe2FPN_m_res','C_Fe3FPN_m_res',  \
         'C_Fe3_m_res','C_FPN_m_res','C_Tf_m_res','C_FeTf_m_res','C_Fe2Tf_m_res','C_Cp2_m_res','C_Cp1_m_res','C_Fe3_isf_res','C_Tf_isf_res','C_FeTf_isf_res', \
         'C_Fe2Tf_isf_res','C_Cp2_isf_res','C_Cp1_isf_res','Fe3_gut','N_cfu','C_rhepc_p','C_rhepc_t','X_rhepc_peri','Serum Iron','Tf Saturation','C_rEpo_p','C_rEpo_t','X_rEpo_peri','Iron_efflux']

    N = np.int(p['mu_grid_point_count'])
    t_4h = 240.0

    ic[N+42]= p['rHepc_dose_1']
    [t, Output] = rhepc_m_sim(p,ic)

    if len(t)>0:
        Outplot = Output[:,range(0,41)+range(141,149)]
        t_data = np.array([0, 30, 60, 120, 240, 360, 1440, 2880, 5760])
        SI_data = np.array([1.0, 0.909090909, 0.272727273, 0.242424242, 0.212121212, 0.303030303, 0.303030303, 0.363636364, 1.03030303])
        w_SI_data = np.array([0.242424242,0.1,0.666666667,0.375,0.714285714,0.6,0.8,0.416666667,0.205882353])

        N_data = np.intc(t_data/(t[1]-t[0]))

        SI_model = Output[N_data,144]
        SI_min = np.min(Output[:,144])/SI_model[0]
        SI_max = np.max(Output[:,144])/SI_model[0]
        e = (SI_data - SI_model/SI_model[0])

        phi = np.sum(np.square(e/w_SI_data))

        if (SI_max > 1.0):
            phi = phi + 100*(SI_max - 1.2)**2.0

        if (SI_min < 0.2):
            phi = phi + 10*(SI_min - 0.2)**2.0

        ic[N+42]= p['rHepc_dose_2']
        [t2, Output2] = rhepc_m_sim(p,ic)
        if len(t2)>0:
            SI_4h_rhepc_dose_2 = Output2[np.int(t_4h/(t2[1]-t2[0])),144]/Output2[0,144]
            phi = phi + 2.0*((SI_4h_rhepc_dose_2 - 0.433)/0.5)**2.0

            ic[N+42]= p['rHepc_dose_3']
            [t3, Output3] = rhepc_m_sim(p,ic)
            if len(t3)>0:
                SI_4h_rhepc_dose_3 = Output3[np.int(t_4h/(t3[1]-t3[0])),144]/Output3[0,144]
                phi = phi + ((SI_4h_rhepc_dose_3 - 0.6)/1.2)**2.0

                if p['print_errors']==1:
                    print (e)
                    print (SI_min, SI_max, np.max(Output[:,N+40]))
                    print (SI_4h_rhepc_dose_2, np.max(Output2[:,N+40]))
                    print (SI_4h_rhepc_dose_3, np.max(Output3[:,N+40]))
                    print (phi)
                    # plot_graph(t,Outplot,V)
                    from matplotlib import pyplot as py
                    plot_scale = 60
                    py.plot(t/plot_scale,Output[:,144]/SI_model[0], t_data/plot_scale, SI_data, '*')
                    # FPN_total = Output[:,22] + Output[:,23] + Output[:,24] + Output[:,25] + Output[:,27]
                    # py.figure(1)
                    # py.subplot(2,2,1)
                    # py.title('Relative Change in Serum Iron')
                    # py.xlabel ('Time (hr)')
                    # py.subplot(2,2,2)
                    # py.plot(t/plot_scale,Output[:,N+40])
                    # py.subplot(2,2,3)
                    # py.plot(t/plot_scale,Output[:,22])
                    # py.subplot(2,2,4)
                    # py.plot(t/plot_scale,FPN_total)
                    # # py.savefig('figure_005.tiff',format='tiff',dpi=300)
                    py.show()

            else:
                phi = -1.0
        else:
            phi = -1.0
    else:
        phi = -1.0

    return phi

def run_rhepc_peri_sim():

    Species = str('mouse')
    if Species=='human':
        column_index=1
    elif Species =='mouse':
        column_index=3
    else:
        print ('Wrong species name')
        sys.exit(1)

    wb = xlrd.open_workbook('iron_metabolism_parameter_input_file.xlsx')
    wb.sheet_names()
    sheet = wb.sheet_by_index(0)
    keys = [sheet.cell(row_index,0).value for row_index in range(sheet.nrows)]
    A = {keys[row_index]:sheet.cell(row_index,column_index).value for row_index in range(sheet.nrows)} # importing into dictionary
    A['print_errors']=0
    A['simulate_phlebotomy_experiment']=0
    A['initial_conditions_known']=1
    A['species'] = Species
    A['rHepc_dose_1'] = 50.0
    A['rHepc_dose_2'] = 15.8
    A['rHepc_dose_3'] = 5.0

    x0 = [0.0144852540136,0.672790664715,0.682791252841,0.706208667499,15.5615583254,0.244787626684,0.294073364564,0.0184097852882,0.0001,2.50373300415]
    A['FeTf_p_fraction'] = x0[5]
    A['Fe2Tf_p_fraction'] = x0[6]
    A['h_p_eb_Tf'] = x0[0]
    A['k_hb_fe3'] = 500.0
    A['k_fe3_tf'] = x0[1]
    A['k_fe3_fetf'] = x0[2]
    A['h_p_isf_Tf'] = x0[3]
    A['k_fe3_fe3fpn']=x0[4]
    A['h_i_m_Fe3'] = x0[7]
    A['h_p_isf_Fe3'] = x0[8]
    A['Km_i_m_Fe3'] = x0[9]
    B = generate_ss_ic(A)

    x = [0.119296244179,2.26805765767e-05,0.000773830727675,0.516730282796]

    start_time = time.time()
    z= rhepc_m_obj(x,B)
    [CV, corr] = calculate_cov_corr(x,20,rhepc_m_obj,B)
    print (CV)
    print (time.time() - start_time)
    return()


def run_rhepc_peri_fit():

    Species = str('mouse')
    if Species=='human':
        column_index=1
    elif Species =='mouse':
        column_index=3
    else:
        print ('Wrong species name')
        sys.exit(1)

    wb = xlrd.open_workbook('iron_metabolism_parameter_input_file.xlsx')
    wb.sheet_names()
    sheet = wb.sheet_by_index(0)
    keys = [sheet.cell(row_index,0).value for row_index in range(sheet.nrows)]
    A = {keys[row_index]:sheet.cell(row_index,column_index).value for row_index in range(sheet.nrows)} # importing into dictionary
    A['print_errors']=0
    A['simulate_phlebotomy_experiment']=0
    A['initial_conditions_known']=1
    A['species'] = Species
    A['rHepc_dose_1'] = 50.0
    A['rHepc_dose_2'] = 15.8
    A['rHepc_dose_3'] = 5.0

    x0 = [0.0144852540136,0.672790664715,0.682791252841,0.706208667499,15.5615583254,0.244787626684,0.294073364564,0.0184097852882,0.0,2.50373300415]
    A['FeTf_p_fraction'] = x0[5]
    A['Fe2Tf_p_fraction'] = x0[6]
    A['h_p_eb_Tf'] = x0[0]
    A['k_hb_fe3'] = 500.0
    A['k_fe3_tf'] = x0[1]
    A['k_fe3_fetf'] = x0[2]
    A['h_p_isf_Tf'] = x0[3]
    A['k_fe3_fe3fpn']=x0[4]
    A['h_i_m_Fe3'] = x0[7]
    A['h_p_isf_Fe3'] = x0[8]
    A['Km_i_m_Fe3'] = x0[9]
    B = generate_ss_ic(A)

    print ('Starting Parameter Estimation')

    npar = 4
    pool_members = 36
    maximum_iterations = 100

    x= differential_evolution_pool(npar=npar,npool=pool_members,max_iter=maximum_iterations,strategy=1,fmin=-1.0,CR=0.85,choice='log')
    x.bounds = np.array([(0.01,0.7),(1.0e-6,1.0e-4),(5.0e-5,1.0e-2), (0.1,5.0)])
    x.obj_fun = rhepc_m_obj
    x.initial_guess = [0.0766288820002,2.44156866348e-05,0.0001,0.1]
    optimize(x, B)

    return()

# run_rhepc_peri_fit()
run_rhepc_peri_sim()
