# Supplementary material for: Whole-body iron transport and metabolism: Mechanistic, multi-scale model to improve treatment of anemia in chronic kidney disease
Source: PLoS Comput Biol. 2018 Apr 16;14(4):e1006060. doi: 10.1371/journal.pcbi.1006060 (PMC5919696; doi:10.1371/journal.pcbi.1006060)
Supplement: S1 Data — (GZ) [file pcbi.1006060.s008.tar.gz › python_code_submission/phlebotomy_fit.py]

# import matplotlib
# matplotlib.use('QT4Agg')
from scipy.integrate import odeint
import sys
import numpy as np
import xlrd
from modules import derivative_rhs_calculator, phlebotomy_plasma_dynamics, generate_ss_ic, calculate_cov_corr, caclculate_total_iron
from differential_evolution_map import differential_evolution_pool, optimize
from plotting import custom_plot_ss, plot_graph

def phlebotomoy_sim(p,ic):

    p['t_start_phlebotomy'] = 0.0
    p_tuple = tuple(p.items())

    t0 = 0
    tfinal = 1440.0*60.0
    dt = 30.0
    t= np.linspace(t0,tfinal,int((tfinal-t0)/dt) +1)
    [Output,infodict] = odeint(derivative_rhs_calculator,ic,t,p_tuple,rtol=1E-6, atol=1E-6,mxstep=5000,full_output=True,printmessg=False)
    if infodict['message'] == 'Integration successful.':
        integration_successful = True
        for i in range(len(t)):
            Output[i,143] = (Output[i,2]+2.0*Output[i,3])*p['mol_wt_fe']/10
            Output[i,144] = (Output[i,2]+2.0*Output[i,3])/(2*Output[i,0] + 2.0*Output[i,2]+2.0*Output[i,3])
    else:
        integration_successful = False
        t=[]
        Output = []
    return [integration_successful,t,Output]

def phlebotomy_obj(x,A):

    # this section reads the known parameter values and serum concentrations etc. from the excel sheet into a dictionary p
    # the first column of the excel sheet which has the names of the parameters etc is used as a the key to the dictionary
    # the 2nd column has the values which is assigned to the corresponding key

    p = A[0]
    ic = A[1]

    p['Km_cfu_epo'] = x[0]
    p['alpha_Epo'] = x[1]
    p['beta_Epo_HbFe'] = x[2]
    p['Epo_half_life']= x[3]

    v_cfu_ss = 1    #units min/min
    p['vmax_cfu_epo'] = v_cfu_ss*(p['Epo_pM'] + p['Km_cfu_epo'])/p['Epo_pM']
    p['d_Epo_p'] = 0.693/p['Epo_half_life']


    p['simulate_phlebotomy_experiment']=1

    [integration_status,t,Output] = phlebotomoy_sim(p,ic)

    if integration_status == True:

        Vp = np.zeros(len(t))
        d_Vp_dt = np.zeros(len(t))
        hct = np.zeros(len(t))
        for i in range(len(t)):
            [Vp[i], d_Vp_dt[i]] = phlebotomy_plasma_dynamics(t[i],0,p)
            tmp = Output[i,5]/ic[5]
            V_rbc = (p['Vblood'] - p['V_plasma_ss'])*tmp
            hct[i] = V_rbc/(V_rbc + Vp[i])

        V = ['C_Tf_p','C_Fe3_p','C_FeTf_p','C_Fe2Tf_p','C_HbFe_p','N_rbc','C_Cp_p','Tf_hepc','C_hepc_p','C_epo_p','N_eb','C_TfR_eb','C_FeTf_eb','C_Fe2Tf_eb','C_TfRFeTf_eb',
              'C_TfRFe2Tf_eb','C_Fe3_eb','C_Tf_eb','C_Hb_eb','C_HbFe_eb','C_Fe2_i_res','C_Fe3_i_res','C_FPN_i_res','C_Fe2FPN_i_res','C_Fe2FPN_m_res','C_Fe3FPN_m_res',
             'C_Fe3_m_res','C_FPN_m_res','C_Tf_m_res','C_FeTf_m_res','C_Fe2Tf_m_res','C_Cp2_m_res','C_Cp1_m_res','C_Fe3_isf_res','C_Tf_isf_res','C_FeTf_isf_res',
             'C_Fe2Tf_isf_res','C_Cp2_isf_res','C_Cp1_isf_res','Fe3_gut','N_cfu','Serum Iron','Tf Saturation','C_rEpo_p','C_rEpo_t','X_rEpo_peri','C_TfR2_liver', 'C_FeTf_liver',
             'C_Fe2Tf_liver','C_TfR2FeTf_liver','C_TfR2Fe2Tf_liver','C_Fe_liver']

#        Outplot = Output[:,range(0,41)+range(144,155)]
        Outplot = np.append(Output[:,0:41],Output[:,144:145],axis=1)
        Hct_p0 = p['hct_normal']
        Epo_p0 = ic[9]

        t_hct_data = np.array([0,720, 1440, 2880, 5040, 10080, 20160, 30240, 40320, 51840, 60480, 80640])
        Hct_data = np.array([1.0, 0.968178436, 0.949166955, 0.916928604, 0.890885978, 0.872679308, 0.922629832, 0.936217679, 0.948980661, 0.990668811, 0.992685324, 0.993415723])

        t_epo_data = np.array([0,360, 1440, 2880, 4320, 5760, 7200, 8640, 10080, 20160, 30240, 40320, 80640])
        Epo_data = np.array([1.0, 1.026315789, 1.05008115, 1.11824716, 1.209135173, 1.313007188, 1.274055182, 1.379550197, 1.340598192, 1.316253188, 1.287039184, 1.102017157, 1.012752145])

        delta_t = t[1] - t[0]
        N_hct = np.intc(t_hct_data/delta_t)
        N_epo = np.intc(t_epo_data/delta_t)

        Hct = hct[:]/Hct_p0
        Epo = Output[:,9]/Epo_p0

        e_hbfe = Hct_data - Hct[N_hct]
        e_epo = Epo_data - Epo[N_epo]

        w_hbfe = 1.0
        w_epo = 1.0

        phi_hbfe = np.sum(np.square(e_hbfe))*w_hbfe
        phi_epo = np.sum(np.square(e_epo))*w_epo

        phi = phi_hbfe + phi_epo

        if np.min(Hct)< np.min(Hct_data):
            phi = phi + 50.0*(np.min(Hct)- np.min(Hct_data))**2.0

        if Hct[-1]>1.0:
            phi = phi + 20.0*(Hct[-1] - 1.0)**2.0


        if p['print_errors']==1:
            print (phi_hbfe, phi_epo, (np.min(Hct)- np.min(Hct_data)), phi)
            # plot_graph(t,Outplot,V)
            # custom_plot_ss(t,Output)
            V = ['Hematocrit (relative change)', 'Erythropoietin (relative change)']
            plot_scale = 1440.0
            from matplotlib import pyplot as py
            py.subplot(1,2,1)
            py.plot(t/plot_scale,Hct, t_hct_data/plot_scale, Hct_data, '*')
            py.ylabel(str(V[0]))
            py.xlabel('Time (days)')
            py.subplot(1,2,2)
            py.plot(t/plot_scale,Epo, t_epo_data/plot_scale, Epo_data, '*')
            py.ylabel(str(V[1]))
            py.xlabel('Time (days)')
            # py.subplot(2,2,3)
            # py.plot(t/plot_scale,Vp)
            # py.subplot(2,2,4)
            # py.plot(t/plot_scale,d_Vp_dt)
            # wm = py.get_current_fig_manager()
            # wm.window.activateWindow()
            # wm.window.raise_()
            py.show()
            # py.savefig('figure.svg',format="svg")
    else:
        phi = -1.0
        if p['print_errors']==1:
            print (phi)

    return phi

def run_phlebotomy_sim(Species):

    if Species=='human':
        column_index=1
    elif Species =='mouse':
        column_index=3
    else:
        print ('Wrong species name')
        sys.exit(1)

    wb = xlrd.open_workbook('iron_metabolism_parameter_input_file.xlsx')
    wb.sheet_names()
    sheet = wb.sheet_by_index(0)
    keys = [sheet.cell(row_index,0).value for row_index in range(sheet.nrows)]
    A = {keys[row_index]:sheet.cell(row_index,column_index).value for row_index in range(sheet.nrows)} # importing into dictionary
    A['print_errors']=0
    A['species'] = Species
    A['print_res_derv'] = False

    x0 = [9.01152440722,0.287346843827,0.0315567971783,125.942821756,9.84573192267,0.529963104083,0.126094161807,0.000325718164828,0.01,1.76732576615]
    A['FeTf_p_fraction'] = x0[5]
    A['Fe2Tf_p_fraction'] = x0[6]
    A['h_p_eb_Tf'] = x0[0]*A['species_scaling_factor']
    A['k_hb_fe3'] = 500.0
    A['k_fe3_tf'] = x0[1]
    A['k_fe3_fetf'] = x0[2]
    A['h_p_isf_Tf'] = x0[3]*A['species_scaling_factor']
    A['k_fe3_fe3fpn']=x0[4]
    A['h_i_m_Fe3'] = x0[7]
    A['h_p_isf_Fe3'] = x0[8]
    A['Km_i_m_Fe3'] = x0[9]
    B = generate_ss_ic(A)
    
    total_iron = caclculate_total_iron(B)
    print (total_iron)

    # x = [6.94642627538,0.404342274487,4.26108538504,666.289036914]
    x = [8.0,0.690176439493,3.39782479098,603.386104488]
    z = phlebotomy_obj(x,B)
    # [CV, corr] = calculate_cov_corr(x, n_data_pts=25, obj_fun=phlebotomy_obj, p=B)
    # for i in range(len(x)):
    #     print i+1, x[i], CV[i]

    return()

def run_phlebotomy_fit(Species):

    if Species=='human':
        column_index=1
    elif Species =='mouse':
        column_index=3
    else:
        print ('Wrong species name')
        sys.exit(1)

    wb = xlrd.open_workbook('iron_metabolism_parameter_input_file.xlsx')
    wb.sheet_names()
    sheet = wb.sheet_by_index(0)
    keys = [sheet.cell(row_index,0).value for row_index in range(sheet.nrows)]
    A = {keys[row_index]:sheet.cell(row_index,column_index).value for row_index in range(sheet.nrows)} # importing into dictionary
    A['print_errors']=1
    A['simulate_phlebotomy_experiment']=1
    A['initial_conditions_known']=1
    A['species'] = Species

    x0 = [9.01152440722,0.287346843827,0.0315567971783,125.942821756,9.84573192267,0.529963104083,0.126094161807,0.000325718164828,0.01,1.76732576615]
    A['FeTf_p_fraction'] = x0[5]
    A['Fe2Tf_p_fraction'] = x0[6]
    A['h_p_eb_Tf'] = x0[0]*A['species_scaling_factor']
    A['k_hb_fe3'] = 500.0
    A['k_fe3_tf'] = x0[1]
    A['k_fe3_fetf'] = x0[2]
    A['h_p_isf_Tf'] = x0[3]*A['species_scaling_factor']
    A['k_fe3_fe3fpn']=x0[4]
    A['h_i_m_Fe3'] = x0[7]
    A['h_p_isf_Fe3'] = x0[8]
    A['Km_i_m_Fe3'] = x0[9]

    B = generate_ss_ic(A)
    print ('Starting Parameter Estimation')

    npar = 4
    pool_members = 24
    maximum_iterations = 100
    bounds = np.array([(4.0,8.0),(0.4,0.9),(2.0,5.5),(600.0,700.0)])

    x= differential_evolution_pool(npar=npar,npool=pool_members,strategy=2,CR=0.85,max_iter=maximum_iterations)
    x.bounds = bounds
    x.obj_fun = phlebotomy_obj
    x.initial_guess = np.array([7.27291086369,0.5,4.02606764918,613.888443945])
    optimize(x, B)

    return()

Species = str('human')
#run_phlebotomy_fit(Species)
run_phlebotomy_sim(Species)
