# Supplementary material for: Whole-body iron transport and metabolism: Mechanistic, multi-scale model to improve treatment of anemia in chronic kidney disease
Source: PLoS Comput Biol. 2018 Apr 16;14(4):e1006060. doi: 10.1371/journal.pcbi.1006060 (PMC5919696; doi:10.1371/journal.pcbi.1006060)
Supplement: S1 Data — (GZ) [file pcbi.1006060.s008.tar.gz › python_code_submission/PK_2compartment.py]

import numpy as np
from scipy.integrate import odeint
from differential_evolution_map import differential_evolution_pool, optimize
import matplotlib.pyplot as plt
from modules import calculate_cov_corr


def two_compartment_pk(y,t,arg):
    # This function defines the rhs of the derivatives of the 2 compartment PK model
    # Input is the dictionary of state variables and parameters
    # Output is the derivative

    dydt = np.zeros(len(y))

    dydt[0] = -arg['k_b_t_rhepc']*y['C_rhepc_p']/arg['Vp'] + arg['k_t_b_rhepc']*y['C_rhepc_t']/arg['Vt'] - arg['d_rhepc']*y['C_rhepc_p'] + arg['k_peri_b_rhepc']*y['X_rhepc_peri']/arg['Vp']
    dydt[1] =  arg['k_b_t_rhepc']*y['C_rhepc_p']/arg['Vp'] - arg['k_t_b_rhepc']*y['C_rhepc_t']/arg['Vt']
    dydt[2] = -arg['k_peri_b_rhepc']*y['X_rhepc_peri']

    return dydt

def rhepc_iv_pk_rhs(y,t,*arg_tuple):

    arg = {arg_tuple[index][0]:arg_tuple[index][1] for index in range(len(arg_tuple))}
    yrhepc={}
    yrhepc['C_rhepc_p']=y[0]
    yrhepc['C_rhepc_t']=y[1]
    yrhepc['X_rhepc_peri']=y[2]
    dydt = two_compartment_pk(yrhepc,t,arg)

    return dydt

def rhepc_iv_pk(x,arg):

    t0 = 0.0
    tfinal = 1440.0
    dt = 10.0
    t = np.linspace(t0, tfinal, int((tfinal-t0)/dt+1))

    arg['k_peri_b_rhepc'] = x[0]
    arg['k_b_t_rhepc']= x[1]
    arg['k_t_b_rhepc'] = x[2]
    arg['d_rhepc'] = x[3]

    ic = np.zeros(3)
    ic[2]= arg['rhepc_dose_ug']

    arg_tuple = tuple(arg.items())

    Output = odeint(rhepc_iv_pk_rhs,ic,t,arg_tuple,rtol=1E-6, atol=1E-6,mxstep=5000)

    C_rhepc_ug_ml = Output[:,0]

    e = np.zeros(4)

    e[0] = (C_rhepc_ug_ml[3] - 3.6)
    e[1] = (C_rhepc_ug_ml[6] - 4.0)
    e[2] = (C_rhepc_ug_ml[12] - 3.4)
    e[3] = (C_rhepc_ug_ml[144] - 0.2)

    phi = np.sum(np.square(e))

    if arg['print'] == 1:
        print (e, phi)
        tdata = np.array([0, 30, 60, 120, 1440])/60.0
        Ydata = [0, 3.6, 4.0, 3.4, 0.2]
        p = plt.subplot(1,1,1)
        plt.plot(t/60.0,C_rhepc_ug_ml,tdata,Ydata,'r*')
        p.set_ylim([0, 4.5])
        # plt.show()
        plt.savefig('rhHepc_PK.png',format="png")


    return phi


arg = {}
arg['rhepc_dose_ug'] = 50.0
arg['Vp'] = 3.0*0.54
arg['Vt'] = 3.0*11.0/5.040
arg['print'] = 0

npar = 4
pool_members = 40
choice_uniform = 0
maximum_iterations = 125
refresh_cycle = 1

x= differential_evolution_pool(npar=npar, npool=pool_members, F=None, CR=0.9, strategy=2, max_iter=maximum_iterations)

x.bounds = [(0,0.1),(0,0.1),(0,0.1),(0,0.1)]

x.obj_fun = rhepc_iv_pk

# optimize(x, arg)


arg['print'] = 1
z = [0.00808428867444,0.0470499887669,0.0370063824787,0.0168414279932]
rhepc_iv_pk(z,arg)
# print 'Calculating CV'
# [CV, corr] = calculate_cov_corr(z, 5, rhepc_iv_pk, arg)
# print CV
#
#
