# Supplementary material for: Whole-body iron transport and metabolism: Mechanistic, multi-scale model to improve treatment of anemia in chronic kidney disease
Source: PLoS Comput Biol. 2018 Apr 16;14(4):e1006060. doi: 10.1371/journal.pcbi.1006060 (PMC5919696; doi:10.1371/journal.pcbi.1006060)
Supplement: S1 Data — (GZ) [file pcbi.1006060.s008.tar.gz › python_code_submission/plotting.py]

#import matplotlib
#matplotlib.use('QT4Agg')
import numpy as np
from matplotlib import pyplot as plt

def custom_plot_ss(t,Y):

    plt.figure(1)
    nrows = 2
    ncols = 3
    V= ['Tf_p (uM)','FeTf_p (uM)','Fe2Tf_p (uM)','HbFe_p (mM)','N_rbc (Cells x 1.0E+12/L)','Tf Saturation']
    Plot_index = [0,2,3,4,5,145]
    Yplot = Y[:,Plot_index]
    Yplot[:,3] = Yplot[:,3]/1000.0
    Yplot[:,4] = Yplot[:,4]*1000.0*1.0E-12
    plot_count = 0
    graph_plots = ncols*nrows
    scale = 1440
    while plot_count<=nrows*ncols-1:
        y_min = min(Yplot[:,plot_count])*0.75
        y_max = max(Yplot[:,plot_count])*1.25
        if abs(y_max - y_min) < 1.0E-4:
            if y_min == 0.0:
                y_max = y_min + 0.5
                y_min = y_min - 0.5
            else:
                y_max = y_min + 0.001
                y_min = y_min - 0.001
        p = plt.subplot(nrows,ncols,np.mod(plot_count,graph_plots)+1)
        plt.plot(t/scale,Yplot[:,plot_count])
        plt.title(str(V[plot_count])) # + str(plot_count))
        plt.xlabel('Time (days')
        p.set_ylim([y_min, y_max])
        plot_count = plot_count + 1
    # plt.tight_layout()
    plt.savefig('figure_003A.tiff',format='tiff',dpi=300)

    plt.figure(2)
    nrows = 3
    ncols = 4
    V= ['N_cfu (Cells/mL)','N_eb (Cells/mL)','TfR_eb (uM)','FeTf_eb (uM)','Fe2Tf_eb (uM)','TfRFeTf_eb (uM)', 'TfRFe2Tf_eb (uM)','Fe3_eb (uM)','Tf_eb (uM)','Hb_eb (uM)','HbFe_eb (uM)']
    Plot_index = [140,10,11,12,13,14,15,16,17,18,19]
    Yplot = Y[:,Plot_index]
    plot_count = 0
    graph_plots = ncols*nrows
    scale = 1440
    while plot_count<=10:
        y_min = min(Yplot[:,plot_count])*0.75
        y_max = max(Yplot[:,plot_count])*1.25
        if abs(y_max - y_min) < 1.0E-4:
            if y_min == 0.0:
                y_max = y_min + 0.5
                y_min = y_min - 0.5
            else:
                y_max = y_min + 1
        p = plt.subplot(nrows,ncols,np.mod(plot_count,graph_plots)+1)
        plt.plot(t/scale,Yplot[:,plot_count])
        plt.title(str(V[plot_count])) # + str(plot_count))
        plt.xlabel('Time (days')
        p.set_ylim([y_min, y_max])
        plot_count = plot_count + 1
    # plt.tight_layout()
    # plt.savefig('figure_003B.tiff',format='tiff',dpi=300)

    plt.figure(3)
    nrows = 4
    ncols = 5
    V= ['Fe2_i_res (uM)','Fe3_i_res (uM)','FPN_i_res (uM)','Fe2FPN_i_res (uM)','Fe2FPN_m_res (uM)','Fe3FPN_m_res (uM)','Fe3_m_res (uM)',\
        'FPN_m_res (uM)','Tf_m_res (uM)','FeTf_m_res (uM)','Fe2Tf_m_res (uM)','Cp2_m_res (uM)','Cp1_m_res (uM)','Fe3_isf_res (uM)','Tf_isf_res (uM)',\
        'FeTf_isf_res (uM)','Fe2Tf_isf_res (uM)','Cp2_isf_res (uM)','Cp1_isf_res (uM)']
    Yplot = Y[:,range(20,39)]
    plot_count = 0
    graph_plots = ncols*nrows
    scale = 1440
    while plot_count<=18:
        y_min = min(Yplot[:,plot_count])*0.75
        y_max = max(Yplot[:,plot_count])*1.25
        if abs(y_max - y_min) < 1.0E-4:
            if y_min == 0.0:
                y_max = y_min + 0.001
                y_min = y_min - 0.001
            else:
                y_max = y_min + 1
        p = plt.subplot(nrows,ncols,np.mod(plot_count,graph_plots)+1)
        plt.plot(t/scale,Yplot[:,plot_count])
        plt.title(str(V[plot_count])) # + str(plot_count))
        plt.xlabel('Time (days')
        p.set_ylim([y_min, y_max])
        plot_count = plot_count + 1

    # plt.tight_layout()
    # plt.savefig('figure_003C.tiff',format='tiff',dpi=300)
    # mng = plt.get_current_fig_manager()
    # mng.window.showMaximized()
    plt.show()


def plot_graph(t,Y,Variable_Names):

    n= Y.shape[1]-1
    plot_count = 0
    graph_nrows = 4
    graph_ncols = 5
    graph_plots = graph_ncols*graph_nrows
    scale = 1440.0*3.0
    while plot_count<=n:
        fig_count = int(plot_count/graph_plots) + 1
        plt.figure(fig_count,figsize=[23,11.5])
        y_min = min(Y[:,plot_count])*0.75
        y_max = max(Y[:,plot_count])*1.25
        if abs(y_max - y_min) < 1.0E-4:
            if y_min == 0.0:
                y_max = y_min + 0.5
                y_min = y_min - 0.5
            else:
                y_max = y_min + 1
        p = plt.subplot(graph_nrows,graph_ncols,np.mod(plot_count,graph_plots)+1)
        plt.plot(t/scale,Y[:,plot_count])
        plt.title(str(Variable_Names[plot_count])) # + str(plot_count))
        p.set_ylim([y_min, y_max])
        plot_count = plot_count + 1
        plt.tight_layout()
        mng = plt.get_current_fig_manager()
        mng.window.activateWindow()
        mng.window.raise_()
    plt.show()
    return()

def plot_figure(x):

    [t,Output,t_data,SI_data,TfSat_data,Hepc_data] = x

    # plt.figure(1,figsize=(16,7))
    plt.figure()
    plt.subplot(1,3,1)
    plt.plot(t/60.0,Output[:,144]/Output[0,144],t_data/60,SI_data,'*')
    plt.xlabel('Time(h)')
    plt.ylabel('Relative Change in Serum Iron')
    plt.subplot(1,3,2)
    plt.plot(t/60.0,Output[:,145]/Output[0,145],t_data/60,TfSat_data,'*')
    plt.xlabel('Time(h)')
    plt.ylabel('Relative Change in Tf Saturation')
    plt.subplot(1,3,3)
    plt.plot(t/60.0,Output[:,8]/Output[0,8],t_data/60,Hepc_data,'*')
    plt.xlabel('Time(h)')
    plt.ylabel('Relative change in Hepcidin')
    # plt.subplot(2,2,4)
    # plt.plot(t/60.0,Output[:,-1])
    # plt.xlabel('Time(h)')
    # plt.title('C_Fe_liver')
    wm = plt.get_current_fig_manager()
    wm.window.activateWindow()
    wm.window.raise_()
    plt.show()
    plt.pause(1.0e-9)
    # plt.figure(2)
    # plot_graph(t,Outplot,V)
    # plt.tight_layout()
    # plt.savefig('figure_006.tiff',format='tiff',dpi=300)
    # custom_plot_ss(t,Output)

    return()

def plot_multi_graph(t,Y1,Y2,Variable_Names):

    n= Y1.shape[1]-1
    plot_count = 0
    graph_nrows = 3
    graph_ncols = 2
    graph_plots = graph_ncols*graph_nrows
    scale = 1440.0*7.0
#    fig_count = int(plot_count/graph_plots) + 1
    plt.figure(figsize=[23,11.5])
    while plot_count<=n:
        y_min = np.minimum(min(Y1[:,plot_count]),min(Y2[:,plot_count]))*0.80
        y_max = np.maximum(max(Y1[:,plot_count]),max(Y2[:,plot_count]))*1.20
        if abs(y_max - y_min) < 1.0E-5:
            if y_min == 0.0:
                y_max = y_min + 0.5
                y_min = y_min - 0.5
            else:
                y_max = y_min + 1
        p = plt.subplot(graph_nrows,graph_ncols,np.mod(plot_count,graph_plots)+1)
        plt.plot(t/scale,Y1[:,plot_count],t/scale,Y2[:,plot_count])
        plt.title(str(Variable_Names[plot_count])) # + str(plot_count))
        p.set_ylim([y_min, y_max])
        plot_count = plot_count + 1
        plt.tight_layout()
#        mng = plt.get_current_fig_manager()
#        mng.window.activateWindow()
#        mng.window.raise_()
    plt.show()
