# Supplementary material for: Whole-body iron transport and metabolism: Mechanistic, multi-scale model to improve treatment of anemia in chronic kidney disease
Source: PLoS Comput Biol. 2018 Apr 16;14(4):e1006060. doi: 10.1371/journal.pcbi.1006060 (PMC5919696; doi:10.1371/journal.pcbi.1006060)
Supplement: S1 Data — (GZ) [file pcbi.1006060.s008.tar.gz › python_code_submission/rEpo_PD.py]

import matplotlib
matplotlib.use('QT4Agg')
import time
from scipy.integrate import odeint
import sys
import numpy as np
import xlrd
from modules import derivative_rhs_calculator, generate_ss_ic
from differential_evolution_map import differential_evolution_pool, optimize
from plotting import custom_plot_ss, plot_graph
from matplotlib import pyplot as plt
from modules import calculate_cov_corr

def set_parameters(Species):

    if Species=='human':
        column_index=1
    elif Species =='mouse':
        column_index=3
    else:
        print ('Wrong species name')
        sys.exit(1)

    wb = xlrd.open_workbook('iron_metabolism_parameter_input_file.xlsx')
    wb.sheet_names()
    sheet = wb.sheet_by_index(0)
    keys = [sheet.cell(row_index,0).value for row_index in range(sheet.nrows)]
    A = {keys[row_index]:sheet.cell(row_index,column_index).value for row_index in range(sheet.nrows)} # importing into dictionary
    A['print_errors']=1
    A['simulate_phlebotomy_experiment']=0
    A['initial_conditions_known']=1
    A['species'] = Species
    A['alternate_Epo_degradation'] = 0

    x0 = [9.01152440722,0.287346843827,0.0315567971783,125.942821756,9.84573192267,0.529963104083,0.126094161807,0.000325718164828,0.01,
          1.76732576615,2.26805765767e-05,0.287554003571,16.3780192652,0.0277273956072,500.0,0.00935613286916,0.439710269929,437.471097533,
          0.99996568609,0.04001987856,6.94642627538,0.404342274487,4.26108538504,666.289036914,0.000257302568737,2.84251994443,7.5263684769,
          0.122610851059,0.11253742383,0.00305520455186]

    A['FeTf_p_fraction'] = x0[5]
    A['Fe2Tf_p_fraction'] = x0[6]
    A['h_p_eb_Tf'] = x0[0]*A['species_scaling_factor']
    A['k_hb_fe3'] = 500.0
    A['k_fe3_tf'] = x0[1]
    A['k_fe3_fetf'] = x0[2]
    A['h_p_isf_Tf'] = x0[3]*A['species_scaling_factor']
    A['k_fe3_fe3fpn']=x0[4]
    A['h_i_m_Fe3'] = x0[7]
    A['h_p_isf_Fe3'] = x0[8]
    A['Km_i_m_Fe3'] = x0[9]
    A['d_fpn'] = x0[10]
    A['k_tfhepc_Fe'] = x0[11]
    A['d_Fe3_p'] = x0[12]
    A['k_gut_p_Fe3'] = x0[13]
    A['Km_tfhepc_Fe'] = x0[14]
    A['d_tf_hepc'] = x0[15]
    A['k_fpn_hepc'] = x0[16]
    A['tau_Hepc_p'] = 0.693/x0[17]
    A['fraction_FeSO4_absorbed'] = x0[18]
    A['kI_tfhepc_Fe'] = x0[19]
    A['Km_cfu_epo'] = x0[20]
    A['alpha_Epo'] = x0[21]
    A['beta_Epo_HbFe'] = x0[22]
    A['Epo_half_life']=x0[23]
    A['k_subq_b_rEpo'] = x0[24]
    A['k_b_t_rEpo']= x0[25]
    A['k_t_b_rEpo'] = x0[26]
    A['Vmax_rEpo'] = x0[27]
    A['Km_rEpo'] = x0[28]
    A['d_rEpo'] = x0[29]

    return A

def rEpo_repeat_injection_sim(p,ic):

    # this section reads the known parameter values and serum concentrations etc. from the excel sheet into a dictionary p
    # the first column of the excel sheet which has the names of the parameters etc is used as a the key to the dictionary
    # the 2nd column has the values which is assigned to the corresponding key

    p['HbFe_blood_uM']=ic[4]
    fraction_tfr_free0 = ic[11]/(ic[11] + ic[14] + ic[15])
    p['fraction_TfR_free'] = fraction_tfr_free0
    p['FPN0'] = ic[22]

    # p['switch_p_derivative_on'] = 1.0
    # p['switch_eb_derivative_on'] = 1.0
    # p['switch_res_derivative_on'] = 1.0
    # p['t_start_phlebotomy'] = 0.0

    p_tuple = tuple(p.items())

    rEpo_injection_times = np.array([0,2,4,7,9,11,14,16,18,21,23,25,28])*1440.0
    final_state = ic
    Output = np.array([])

    t0 = 0
    tfinal = rEpo_injection_times[len(rEpo_injection_times)-1]
    dt = 60
    t= np.linspace(t0,tfinal,int((tfinal-t0)/dt +1))

    for i in range(len(rEpo_injection_times)-1):
        t0 = rEpo_injection_times[i]
        tfinal = rEpo_injection_times[i+1]
        # print tfinal/1440.0
        t1 = np.linspace(t0,tfinal,int((tfinal-t0)/dt +1))
        final_state[146] = 2130.0
        Output1 = odeint(derivative_rhs_calculator,final_state,t1,p_tuple,rtol=1E-6, atol=1E-6,mxstep=1000)
        if len(Output) == 0:
            Output = Output1
        else:
            Output = np.append(Output,Output1[1:,:],axis=0)
        final_state = Output1[len(t1)-1,:]

    return t,Output

def rEpo_PD_obj(x,B):

    p = B[0]
    ic = B[1]
    p['k_cfu_rEpo'] = x[0]
    p['k_vcfu_rEpo'] = x[1]
    # p['Km_cfu_rEpo']= x[2]
    [t,Output] = rEpo_repeat_injection_sim(p,ic)

    time = np.array([0,2,4,7,9,11,14,16,18,21,23,25,28])*1440.0
    dt = t[1]-t[0]
    N = time/dt
    N_rbc_data = np.array([1,1.016467028,1.022270464,1.043194003,1.053439634,1.065909098,1.08461083,1.097078336,1.109990878,1.120695389,1.116727467,1.137192126,1.145232089])
    w = np.ones(13)
    w[12]=10.0
    w[11]=10.0
    w[9] =10.0
    N_rbc_model = np.array([Output[np.int(N[i]),5] for i in range(len(N))])/Output[0,5]
    N_rbc_model_max = np.max(N_rbc_model)

    e = (N_rbc_data-N_rbc_model)*w

    phi = np.square(np.sum(e))

    # if N_rbc_model_max>1.15:
    #     phi = phi + 10.0*(N_rbc_model_max - 1.15)**2.0

    return phi


def run_sim(Species):

    A = set_parameters(Species)
    B = generate_ss_ic(A)
    p = B[0]
    ic = B[1]
    x = np.array([0.182804455743,0.33738285576])
    p['k_cfu_rEpo'] = x[0]
    p['k_vcfu_rEpo'] = x[1]
    [t,Output] = rEpo_repeat_injection_sim(p,ic)

    t_data = np.array([0,2,4,7,9,11,14,16,18,21,23,25,28])*1440.0
    N_rbc_data = np.array([1,1.016467028,1.022270464,1.043194003,1.053439634,1.065909098,1.08461083,1.097078336,1.109990878,1.120695389,1.116727467,1.137192126,1.145232089])
    dt = t[1]-t[0]
    N = t_data/dt
    N_rbc_model = np.array([Output[np.int(N[i]),5] for i in xrange(len(N))])/Output[0,5]

    print (N_rbc_model)
    print (np.max(N_rbc_model))

    [CV, corr] = calculate_cov_corr(x, 13, rEpo_PD_obj, B)
    print (CV)
    # print time.time() - start_time

    # V = ['C_Tf_p','C_Fe3_p','C_FeTf_p','C_Fe2Tf_p','C_HbFe_p','N_rbc','C_Cp_p','Tf_hepc','C_hepc_p','C_epo_p','N_eb','C_TfR_eb','C_FeTf_eb','C_Fe2Tf_eb','C_TfRFeTf_eb', \
    #       'C_TfRFe2Tf_eb','C_Fe3_eb','C_Tf_eb','C_Hb_eb','C_HbFe_eb','C_Fe2_i_res','C_Fe3_i_res','C_FPN_i_res','C_Fe2FPN_i_res','C_Fe2FPN_m_res','C_Fe3FPN_m_res',  \
    #      'C_Fe3_m_res','C_FPN_m_res','C_Tf_m_res','C_FeTf_m_res','C_Fe2Tf_m_res','C_Cp2_m_res','C_Cp1_m_res','C_Fe3_isf_res','C_Tf_isf_res','C_FeTf_isf_res', \
    #      'C_Fe2Tf_isf_res','C_Cp2_isf_res','C_Cp1_isf_res','Fe3_gut','N_cfu','Serum Iron','Tf Saturation','C_rEpo_p','C_rEpo_t','X_rEpo_peri']

    # Outplot = Output[:,range(0,41)+range(144,149)]
    # plot_graph(t,Outplot,V)
    # plt.figure(2)

    plt.plot(t/1440.0,Output[:,5]/ic[5],t_data/1440.0,N_rbc_data,'*')
    plt.xlabel('Time (Days)')
    plt.title('Relative Change in Plasma Hemoglobin')
    plt.show()

    return()

def run_optimization(Species):

    A = set_parameters(Species)
    B = generate_ss_ic(A)

    npar = 2
    pool_members = 16
    choice_uniform = 0
    maximum_iterations = 100
    refresh_cycle = 1

    x= differential_evolution_pool(npar=npar,npool=pool_members,max_iter=maximum_iterations,strategy=2,fmin=-1.0,CR=0.85,parallel_run=True)

    x.bounds = np.array([(0.09,0.2),(0.1,0.45)])

    x.obj_fun = rEpo_PD_obj

    optimize(x, B)

    return()

Species = str('human')
# run_optimization(Species)
run_sim(Species)
