# Supplementary material for: Whole-body iron transport and metabolism: Mechanistic, multi-scale model to improve treatment of anemia in chronic kidney disease
Source: PLoS Comput Biol. 2018 Apr 16;14(4):e1006060. doi: 10.1371/journal.pcbi.1006060 (PMC5919696; doi:10.1371/journal.pcbi.1006060)
Supplement: S1 Data — (GZ) [file pcbi.1006060.s008.tar.gz › python_code_submission/rEpo_PK_2compartment.py]

import numpy as np
from scipy.integrate import odeint
from differential_evolution_map import differential_evolution_pool, optimize
import matplotlib.pyplot as plt
from modules import calculate_cov_corr

def two_compartment_pk(y,t,arg):
    # This function defines the rhs of the derivatives of the 2 compartment PK model
    # Input is the dictionary of state variables and parameters
    # Output is the derivative

    dydt = np.zeros(len(y))

    R_rEpo = arg['Vmax_rEpo']*y['C_rEpo_p']/(y['C_rEpo_p'] + arg['Km_rEpo']) + arg['d_rEpo']*y['C_rEpo_p']

    dydt[0] = -arg['k_b_t_rEpo']*y['C_rEpo_p']/arg['Vp'] + arg['k_t_b_rEpo']*y['C_rEpo_t']/arg['Vt'] - R_rEpo  + arg['k_subq_b_rEpo']*y['X_rEpo_peri']/arg['Vp']
    dydt[1] =  arg['k_b_t_rEpo']*y['C_rEpo_p']/arg['Vp'] - arg['k_t_b_rEpo']*y['C_rEpo_t']/arg['Vt']
    dydt[2] = -arg['k_subq_b_rEpo']*y['X_rEpo_peri']

    return dydt

def rEpo_iv_pk_rhs(y,t,*arg_tuple):

    arg = {arg_tuple[index][0]:arg_tuple[index][1] for index in xrange(len(arg_tuple))}
    yrEpo={}
    yrEpo['C_rEpo_p']=y[0]
    yrEpo['C_rEpo_t']=y[1]
    yrEpo['X_rEpo_peri']=y[2]
    dydt = two_compartment_pk(yrEpo,t,arg)

    return dydt

def rEpo_sc_pk(x,arg):

    t_rEpo_data_iv =np.array([15,30,60,120,240,360,480,720,1440])
    C_rEpo_data_iv = np.array([773.14185,708.5556,649.13257,485.92224,362.0178,277.53287,200.86345,57.08745,14.134258])
    t_rEpo_data_sc = np.array([60,90,180,300,720,1440,2880,4320,5760])
    C_rEpo_data_sc = np.array([3.3178978,10.694986,19.618559,36.508324,45.962334,36.941174,13.77619,4.319765,2.0300875])

    t_rEpo_data_iv2 = np.array([5,10,15,30,60,90,120,180,240,360,480,600,720,960,1440])
    C_rEpo_data_iv2 = np.array([2128.8972,1986.692,1811.0266,1614.4486,1438.7833,1284.0304,1137.6426,924.3346,731.93915,510.26617,322.05322,230.03802,142.20532,79.46768,29.277567])

    arg['k_subq_b_rEpo'] = x[0]
    arg['k_b_t_rEpo']= x[1]
    arg['k_t_b_rEpo'] = x[1]
    arg['Vmax_rEpo'] = x[2]
    arg['Km_rEpo'] = x[3]
    arg['d_rEpo'] = x[4]
    arg_tuple = tuple(arg.items())

    t0 = 0.0
    tfinal = 1440.0
    dt = 15.0
    t1 = np.linspace(t0, tfinal, int((tfinal-t0)/dt+1))

    ic = np.zeros(3)
    ic[0]= 820.0
    Output1 = odeint(rEpo_iv_pk_rhs,ic,t1,arg_tuple,rtol=1E-6, atol=1E-6,mxstep=5000)
    C_rEpo_mu_ml_iv = np.array([Output1[1,0],Output1[2,0],Output1[4,0],Output1[8,0],Output1[16,0],Output1[24,0],Output1[32,0],Output1[48,0],Output1[96,0]])

    t0 = 0.0
    tfinal = 5760.0
    dt = 30.0
    t2 = np.linspace(t0, tfinal, int((tfinal-t0)/dt+1))

    ic = np.zeros(3)
    ic[2]= arg['rEpo_dose']
    Output2 = odeint(rEpo_iv_pk_rhs,ic,t2,arg_tuple,rtol=1E-6, atol=1E-6,mxstep=5000)
    C_rEpo_mu_ml_sc = np.array([Output2[2,0],Output2[3,0],Output2[6,0],Output2[10,0],Output2[24,0],Output2[48,0],Output2[96,0],Output2[144,0],Output2[192,0]])

    t0 = 0.0
    tfinal = 1440.0
    dt = 5.0
    t3 = np.linspace(t0, tfinal, int((tfinal-t0)/dt+1))

    ic = np.zeros(3)
    ic[0]= 2130.0
    Output3 = odeint(rEpo_iv_pk_rhs,ic,t3,arg_tuple,rtol=1E-6, atol=1E-6,mxstep=5000)
    C_rEpo_mu_ml_iv2 = np.array([Output3[1,0],Output3[2,0],Output3[3,0],Output3[6,0],Output3[12,0],Output3[18,0],Output3[24,0],Output3[36,0],Output3[48,0],Output3[72,0],Output3[96,0],Output3[120,0],Output3[144,0],Output3[192,0],Output3[288,0]])

    w1 = np.ones(9)*0.5
    w2 = np.ones(9)*1.75
    w3 = np.ones(15)

    e_iv = (C_rEpo_data_iv - C_rEpo_mu_ml_iv)*w1/np.max(C_rEpo_data_iv)
    e_sc = (C_rEpo_data_sc - C_rEpo_mu_ml_sc)*w2/np.max(C_rEpo_data_sc)
    e_iv2 =(C_rEpo_data_iv2 - C_rEpo_mu_ml_iv2)*w3/np.max(C_rEpo_data_iv2)

    phi = np.sum(np.square(e_iv)) + np.sum(np.square(e_sc)) + np.sum(np.square(e_iv2))

    if np.isnan(phi) == True:
        phi = -1.0
    
    if arg['print']==1:
        print (e_iv)
        print (e_sc)
        print (e_iv2)
        print (np.sum(np.square(e_iv)), np.sum(np.square(e_sc)), np.sum(np.square(e_iv2)))
        plt.figure(1)
        plt.subplot(1,3,1)
        plt.plot(t1/60.0,Output1[:,0],t_rEpo_data_iv/60.0,C_rEpo_data_iv,'*')
        plt.xlabel('Time (min)')
        plt.title('rEpo (mU/ml) - 50 IU/Kg IV')
        plt.subplot(1,3,2)
        plt.plot(t2/60.0,Output2[:,0],t_rEpo_data_sc/60.0,C_rEpo_data_sc,'*')
        plt.xlabel('Time (min)')
        plt.title('rEpo (mU/ml) - 50 IU/Kg SC')
        plt.subplot(1,3,3)
        plt.plot(t3/60.0,Output3[:,0],t_rEpo_data_iv2/60.0,C_rEpo_data_iv2,'*')
        plt.xlabel('Time (min)')
        plt.title('rEpo (mU/ml) - 100 IU/Kg IV')
        plt.savefig('rEpo_PK.png',format='png')
        plt.show()

    return phi


arg = {}
arg['rEpo_dose'] = 50.0*70.0*1000
arg['Vp'] = 5040.0*0.54
arg['Vt'] = 11000.0
arg['print'] = 0

npar = 5
pool_members = 50
choice_uniform = 0
maximum_iterations = 500
refresh_cycle = 1

x= differential_evolution_pool(npar=npar, npool=pool_members, max_iter=maximum_iterations, strategy=2, CR=0.85, F=None)
x.bounds = np.array([(0.0001,0.0005),(0.0,5.0),(0.01,0.25),(0.0001,5.0),(0.001,0.005)])
x.obj_fun = rEpo_sc_pk
x.initial_guess = np.array([0.000255839920391,3.65278234941,0.124718679067,0.001,0.00253152890084])

# optimize(x, arg)
# print x.best_member
# z = x.best_member

arg['print'] = 1
z= np.array([0.000231129119486,0.103674464877,0.106128735129,0.0001,0.00340055350841])
rEpo_sc_pk(z,arg)
