# Supplementary material for: Whole-body iron transport and metabolism: Mechanistic, multi-scale model to improve treatment of anemia in chronic kidney disease
Source: PLoS Comput Biol. 2018 Apr 16;14(4):e1006060. doi: 10.1371/journal.pcbi.1006060 (PMC5919696; doi:10.1371/journal.pcbi.1006060)
Supplement: S1 Data — (GZ) [file pcbi.1006060.s008.tar.gz › python_code_submission/steady_state_fit_h.py]

# import matplotlib
# matplotlib.use('QT4Agg')
import time
from scipy.integrate import odeint
import sys
import numpy as np
import xlrd
from modules import model_initialize, derivative_rhs_calculator, calculate_fluxes, initialize_cfu_grid, generate_ss_ic
from differential_evolution_map import differential_evolution_pool, optimize
from plotting import custom_plot_ss, plot_graph


def steady_state_fit(x,A):

    # this section reads the known parameter values and serum concentrations etc. from the excel sheet into a dictionary p
    # the first column of the excel sheet which has the names of the parameters etc is used as a the key to the dictionary
    # the 2nd column has the values which is assigned to the corresponding key

    A['FeTf_p_fraction'] = x[5]
    A['Fe2Tf_p_fraction'] = x[6]
    p = model_initialize(A)
    p['h_p_eb_Tf'] = x[0]
    p['k_hb_fe3'] = 500.0
    p['k_fe3_tf'] = x[1]
    p['k_fe3_fetf'] = x[2]
    p['h_p_isf_Tf'] = x[3]
    p['k_fe3_fe3fpn']=x[4]
    p['h_i_m_Fe3'] = x[7]
    p['h_p_isf_Fe3'] = x[8]
    p['Km_i_m_Fe3'] = x[9]

    if (x[5] + x[6])>=0.85:
        phi = -1
        return phi


    tmp_d_fpn = p['d_fpn']

    if p['initial_conditions_known']==0:
        B = generate_ss_ic(p)
        if len(B)>0:
            [arg, ic] = B
            p_tuple = tuple(arg.items())
            tfinal = 1440.0*120.0
        else:
            phi = -1
            return phi
    else:
        if A['species']=='human':
            ic = [16.2062680702,2.42155423594e-06,16.4321478803,7.42810358294,16667.2129558,9259091446.29,2.27272727273,0.015,6.0,839984074215.0,0.88407517312,1.4781354207,0.152621681543,0.308871424664,0.150273277562,\
                  7.92748593571e-06,38.4357624391,104.948458089,2396.1007949,0.789028523627,35.6908118642,3.1666580144,1.02577782228e-05,0.0227841046201,7.89228291546,1.87034871667e-06,1.02577782254e-05,14.002988823,\
                  17.9143091443,8.14922156615,2.27270599167,0.000331152455738,0.342616913043,14.002988823,17.9143091443,8.14922156615,2.27272727273,0.000309871395593,0.0]
        elif A['species']=='mouse':
            ic = [16.9056915014,1.05051814275e-21,11.1801292767,11.8697625846,15642.8440379,16666434268.9,2.27272727273,0.015,6.0,2699948809.98,4.77400164581,0.47568720072,0.110897263308,0.536757773553,\
                  0.589630204409,3.09820936877e-06,39.3689988987,756.149034402,6746.99872457,6.98825057539,412.682343839,1.22915624699,1.17547594152e-05,0.0783272544387,27.2117409734,5.67295499382e-07,\
                  1.17547594152e-05,7.59264605308,15.6180757381,16.7448615716,2.27271937669,0.00107519156576,1.25884313603,7.59264605308,15.6180757381,16.7448615716,2.27272727273,0.00106729552893,0.0]
        p['HbFe_blood_uM']=ic[4]
        p['fraction_TfR_free'] = ic[7]
        p['d_fpn'] = tmp_d_fpn
        p['FPN0'] = ic[22]

        cfu_ic = initialize_cfu_grid(p)
        ic = np.append(ic, cfu_ic)

        ic_rhepc = np.zeros(3)
        ic_rhepc[0]=0.0
        ic = np.append(ic, ic_rhepc)

        ic_dummy = np.zeros(5)
        ic = np.append(ic, ic_dummy)

        p['switch_p_derivative_on'] = 1.0
        p['switch_eb_derivative_on'] = 1.0
        p['switch_res_derivative_on'] = 1.0
        p['t_start_phlebotomy'] = 0.0

        p_tuple = tuple(p.items())

    t0 = 0
    tfinal = 1440*30
    dt = 240
    t= np.linspace(t0,tfinal,int((tfinal-t0)/dt +1))
    Output = odeint(derivative_rhs_calculator,ic,t,p_tuple,rtol=1E-6, atol=1E-6,mxstep=1000)
    for i in range(len(t)):
        Output[i,144] = (Output[i,2]+2.0*Output[i,3])*p['mol_wt_fe']/10
        Output[i,145] = (Output[i,2]+2.0*Output[i,3])/(2*Output[i,0] + 2.0*Output[i,2]+2.0*Output[i,3])

    V = ['C_Tf_p','C_Fe3_p','C_FeTf_p','C_Fe2Tf_p','C_HbFe_p','N_rbc','C_Cp_p','Tf_hepc','C_hepc_p','C_epo_p','N_eb','C_TfR_eb','C_FeTf_eb','C_Fe2Tf_eb','C_TfRFeTf_eb',
          'C_TfRFe2Tf_eb','C_Fe3_eb','C_Tf_eb','C_Hb_eb','C_HbFe_eb','C_Fe2_i_res','C_Fe3_i_res','C_FPN_i_res','C_Fe2FPN_i_res','C_Fe2FPN_m_res','C_Fe3FPN_m_res',
         'C_Fe3_m_res','C_FPN_m_res','C_Tf_m_res','C_FeTf_m_res','C_Fe2Tf_m_res','C_Cp2_m_res','C_Cp1_m_res','C_Fe3_isf_res','C_Tf_isf_res','C_FeTf_isf_res',
         'C_Fe2Tf_isf_res','C_Cp2_isf_res','C_Cp1_isf_res','Fe3_gut','N_cfu','Serum Iron','Tf Saturation','C_rEpo_p','C_rEpo_t','X_rEpo_peri','C_TfR2_liver', 'C_FeTf_liver',
         'C_Fe2Tf_liver','C_TfR2FeTf_liver','C_TfR2Fe2Tf_liver','C_Fe_liver']

    Outplot = np.append(Output[:,0:41],Output[:,144:155],axis=1)
    Final_state = Output[len(t)-1,:]

    C_Fe3_eb = Final_state[16]
    C_Hb_eb = Final_state[18]
    C_HbFe_eb = Final_state[19]
    C_Tf_p = Final_state[0]
    C_FeTf_p = Final_state[2]
    C_Fe2Tf_p = Final_state[3]
    C_HbFe_p = Final_state[4]
    Serum_Iron = (C_FeTf_p + 2.0*C_Fe2Tf_p)
    F = calculate_fluxes(Final_state,tfinal,p_tuple)

    e=np.zeros(11)

    e[0] = np.fabs(F['J_p_eb_Tf']) - np.fabs(F['J_p_isf_res_Tf'])
    e[1] = np.fabs(F['J_p_eb_FeTf']) - np.fabs(F['J_isf_res_p_FeTf'])
    e[2] = np.fabs(F['J_p_eb_Fe2Tf']) - np.fabs(F['J_isf_res_p_Fe2Tf'])
    e[3] = np.fabs(F['J_eb_p_HbFe']) - np.fabs(F['R_p_HbFe'])

    if (C_Fe3_eb>1.0E-2):
        e[4] = (C_Fe3_eb - 1.0E-2)*0.0
    e[5] = 5*(C_HbFe_eb-p['fraction_hb_fe']*p['Hb_eb_ic'])/(p['fraction_hb_fe']*p['Hb_eb_ic'])
    e[6] = (C_Tf_p - p['Tf_p_ic'])/p['Tf_p_ic']
    e[7] = (C_FeTf_p - p['FeTf_p_ic'])/p['FeTf_p_ic']
    e[8] = (C_Fe2Tf_p - p['Fe2Tf_p_ic'])/p['Fe2Tf_p_ic']
    e[9] = 10*(C_HbFe_p - p['C_HbFe_p_ic'])/p['C_HbFe_p_ic']
    if (Serum_Iron-p['Serum_Iron'])>0.0:
        e[10] = (Serum_Iron-p['Serum_Iron'])/p['Serum_Iron']

    derv = derivative_rhs_calculator(Final_state,tfinal,*p_tuple)
    arg_derv_max = np.argmax(np.fabs(derv))
    derv_max = np.max(derv)

    phi = np.sum(np.square(e)) + (1000.0*derv_max)**2.0

    if (np.isnan(phi)):
        phi = -1

    if p['print_errors']==1:
        print (F['J_p_eb_Tf'],F['J_p_isf_res_Tf'])
        print (F['J_p_eb_FeTf'],F['J_isf_res_p_FeTf'])
        print (F['J_p_eb_Fe2Tf'],F['J_isf_res_p_Fe2Tf'])
        print (C_Hb_eb, C_HbFe_eb, p['Hb_eb_ic'])
        print (C_Tf_p, C_FeTf_p, C_Fe2Tf_p)
        print (p['Tf_p_ic'], p['FeTf_p_ic'], p['Fe2Tf_p_ic'])
        print (C_HbFe_p, p['C_HbFe_p_ic'])
        print (Serum_Iron, p['Serum_Iron'])
        print (derv_max, arg_derv_max)
        print (e)
        print (phi)
        plot_graph(t,Outplot,V)
        # custom_plot_ss(t,Output)

    return phi

def run_ss_parameter_optimization(Species):

    if Species=='human':
        column_index=1
    elif Species =='mouse':
        column_index=3
    else:
        print ('Wrong species name')
        sys.exit(1)

    wb = xlrd.open_workbook('iron_metabolism_parameter_input_file.xlsx')
    wb.sheet_names()
    sheet = wb.sheet_by_index(0)
    keys = [sheet.cell(row_index,0).value for row_index in range(sheet.nrows)]
    A = {keys[row_index]:sheet.cell(row_index,column_index).value for row_index in range(sheet.nrows)} # importing into dictionary
    A['print_errors']=0
    A['initial_conditions_known']=0
    A['species'] = Species
    A['simulate_phlebotomy_experiment']=0

    npar = 10
    pool_members = 108
    maximum_iterations = 100
    bounds = np.array([(5.0e-3,4.0e-2), (1.0E-1,12.0E-1), (1.0E-1, 12.0E-1), (1.0e-1,15.0e-1), (10.0, 45.0),
                         (0.01,0.5), (0.01, 0.5), (5.0e-3, 5.0e-2), (1.0e-4, 1.0e-2), (0.5, 9.0)])

    x= differential_evolution_pool(npar=npar,npool=pool_members,max_iter=maximum_iterations,strategy=1, CR=0.85)
    x.bounds = bounds
    x.obj_fun = steady_state_fit
    x.initial_guess=np.array([0.0135138163842,0.682394855722,0.59866284278,0.498172082855,21.3001493647,0.261002417689,0.317622839005,0.0236426293436,0.000101462685475,2.94563045425])
    optimize(x, A)

    return()

def run_steady_state_sim(Species):

    start_time = time.time()
    if Species=='human':
        column_index=1
    elif Species =='mouse':
        column_index=3
    else:
        print ('Wrong species name')
        sys.exit(1)

    wb = xlrd.open_workbook('iron_metabolism_parameter_input_file.xlsx')
    wb.sheet_names()
    sheet = wb.sheet_by_index(0)
    keys = [sheet.cell(row_index,0).value for row_index in range(sheet.nrows)]
    A = {keys[row_index]:sheet.cell(row_index,column_index).value for row_index in range(sheet.nrows)} # importing into dictionary
    A['print_errors']=1
    A['simulate_phlebotomy_experiment']=0
    A['initial_conditions_known']=0
    A['species'] = Species
    if Species=='human':
        # x = [9.04974228381,0.336204282225,0.0293899252559,108.388113395,9.15856521963,0.552344738595,0.114406316011,0.000374313553927,0.0504106576701,1.74426423408]
        x = [9.01152440722,0.287346843827,0.0315567971783,125.942821756,9.84573192267,0.529963104083,0.126094161807,0.000325718164828,0.01,1.76732576615]
    else:
        # x = [0.105755181897,0.0456711912092,0.28267035204,0.282817352143,0.000779761445857,0.0100224671406,0.695131433096]
        x = [0.0144852540136,0.672790664715,0.682791252841,0.706208667499,15.5615583254,0.244787626684,0.294073364564,0.0184097852882,0.0001,2.50373300415]

    z= steady_state_fit(x,A)
    print (time.time() - start_time)
    return()


Species = str('human')
# run_ss_parameter_optimization(Species)
run_steady_state_sim(Species)
