# Supplementary material for: Whole-body iron transport and metabolism: Mechanistic, multi-scale model to improve treatment of anemia in chronic kidney disease
Source: PLoS Comput Biol. 2018 Apr 16;14(4):e1006060. doi: 10.1371/journal.pcbi.1006060 (PMC5919696; doi:10.1371/journal.pcbi.1006060)
Supplement: S1 Data — (GZ) [file pcbi.1006060.s008.tar.gz › python_code_submission/steady_state_fit_m.py]

# import matplotlib
# matplotlib.use('QT4Agg')
import time
from scipy.integrate import odeint
import sys
import numpy as np
import xlrd
from modules import model_initialize, derivative_rhs_calculator, calculate_fluxes, initialize_cfu_grid
from differential_evolution_map import differential_evolution_pool, optimize
from plotting import custom_plot_ss, plot_graph
import xlwt


def steady_state_fit(x,A):

    # this section reads the known parameter values and serum concentrations etc. from the excel sheet into a dictionary p
    # the first column of the excel sheet which has the names of the parameters etc is used as a the key to the dictionary
    # the 2nd column has the values which is assigned to the corresponding key
    A['FeTf_p_fraction'] = x[5]
    A['Fe2Tf_p_fraction'] = x[6]
    p = model_initialize(A)
    p['h_p_eb_Tf'] = x[0]*A['species_scaling_factor']
    p['k_hb_fe3'] = 500.0
    p['k_fe3_tf'] = x[1]
    p['k_fe3_fetf'] = x[2]
    p['h_p_isf_Tf'] = x[3]*A['species_scaling_factor']
    p['k_fe3_fe3fpn']=x[4]
    p['h_i_m_Fe3'] = x[7]
    p['h_p_isf_Fe3'] = x[8]
    p['Km_i_m_Fe3'] = x[9]

    fraction_tfr_free = p['C_TfR_eb_ic']/(p['C_TfR_eb_ic'] + p['C_TfRFeTf_eb_ic'] + p['TfRFe2Tf_eb_ic'])
    ic = np.array([p['Tf_p_ic'],p['Fe3_p_ic'],p['FeTf_p_ic'],p['Fe2Tf_p_ic'],p['C_HbFe_p_ic'],p['N_rbc_ic'],p['Cp_p_ic'],fraction_tfr_free,p['C_hepc_p_ic'],p['C_epo_p_ic'],p['N_eb_ic'],p['C_TfR_eb_ic'],p['FeTf_eb_ic'],p['Fe2Tf_eb_ic'],\
                  p['C_TfRFeTf_eb_ic'],p['TfRFe2Tf_eb_ic'],p['Fe3_eb_ic'],p['Tf_eb_ic'],p['Hb_eb_ic'],p['HbFe_eb_ic'],p['C_Fe2_i_res_ic'],p['C_Fe3_i_res_ic'],p['C_FPN_i_res_ic'],p['C_Fe2FPN_i_res_ic'],\
                  p['C_Fe2FPN_m_res_ic'],p['C_Fe3FPN_m_res_ic'],p['C_Fe3_m_res_ic'],p['C_FPN_m_res_ic'],p['C_Tf_m_res_ic'],p['C_FeTf_m_res_ic'],p['C_Fe2Tf_m_res_ic'],p['C_Cp2_m_res_ic'],p['C_Cp1_m_res_ic'],\
                  p['C_Fe3_isf_res_ic'],p['C_Tf_isf_res_ic'],p['C_FeTf_isf_res_ic'],p['C_Fe2Tf_isf_res_ic'],p['C_Cp2_isf_res_ic'],p['C_Cp1_isf_res_ic'],0])
    p['k_hepc_tfr_low'] = 0.0
    p['k_hepc_tfr_high'] = 0.0
    p['d_fpn'] = 0.0

    cfu_ic = initialize_cfu_grid(p)
    ic = np.append(ic, cfu_ic)
    ic_rhepc = np.zeros(3)
    ic_rhepc[0]=0.0
    ic = np.append(ic, ic_rhepc)
    ic_dummy = np.zeros(5)
    ic = np.append(ic, ic_dummy)

    p['switch_p_derivative_on'] = 1.0
    p['switch_eb_derivative_on'] = 1.0
    p['switch_res_derivative_on'] = 1.0
    p['t_start_phlebotomy'] = 0.0
    p_tuple = tuple(p.items())

    t0 = 0
    tfinal = 1440*120
    dt = 120
    t= np.linspace(t0,tfinal,int((tfinal-t0)/dt +1))
    Output = odeint(derivative_rhs_calculator,ic,t,p_tuple,rtol=1E-6, atol=1E-6,mxstep=1000)
    for i in xrange(len(t)):
        Output[i,144] = (Output[i,2]+2.0*Output[i,3])*p['mol_wt_fe']/10
        Output[i,145] = (Output[i,2]+2.0*Output[i,3])/(2*Output[i,0] + 2.0*Output[i,2]+2.0*Output[i,3])
    Final_state = Output[len(t)-1,:]

    p['d_fpn'] = A['d_fpn']

    Outplot = Output[:,range(0,38)+range(143,145)]

    M = np.shape(Output)
    if M[0]<len(t):
        print ('Unsuccessful run')
    Final_state = Output[len(t)-1,:]
    C_Fe3_eb = Final_state[15]
    C_Hb_eb = Final_state[17]
    C_HbFe_eb = Final_state[18]
    C_Tf_p = Final_state[0]
    C_FeTf_p = Final_state[2]
    C_Fe2Tf_p = Final_state[3]
    C_HbFe_p = Final_state[4]
    Serum_Iron = (C_FeTf_p + 2.0*C_Fe2Tf_p)
    F = calculate_fluxes(Final_state,tfinal,p_tuple)

    e=np.zeros(11)

    e[0] = np.fabs(F['J_p_eb_Tf']) - np.fabs(F['J_p_isf_res_Tf'])
    e[1] = np.fabs(F['J_p_eb_FeTf']) - np.fabs(F['J_isf_res_p_FeTf'])
    e[2] = np.fabs(F['J_p_eb_Fe2Tf']) - np.fabs(F['J_isf_res_p_Fe2Tf'])
    e[3] = np.fabs(F['J_eb_p_HbFe']) - np.fabs(F['R_p_HbFe'])

    if (C_Fe3_eb>1.0E-2):
        e[4] = (C_Fe3_eb - 1.0E-2)*0.0
    e[5] = (C_HbFe_eb-p['fraction_hb_fe']*p['Hb_eb_ic'])/(p['fraction_hb_fe']*p['Hb_eb_ic'])
    e[6] = (C_Tf_p - p['Tf_p_ic'])/p['Tf_p_ic']
    e[7] = (C_FeTf_p - p['FeTf_p_ic'])/p['FeTf_p_ic']
    e[8] = (C_Fe2Tf_p - p['Fe2Tf_p_ic'])/p['Fe2Tf_p_ic']
    e[9] = 3.0*(C_HbFe_p - p['C_HbFe_p_ic'])/p['C_HbFe_p_ic']
    if (Serum_Iron-p['Serum_Iron'])>0.0:
        e[10] = (Serum_Iron-p['Serum_Iron'])/p['Serum_Iron']

    derv = derivative_rhs_calculator(Final_state,tfinal,*p_tuple)
    i = np.argmax(np.fabs(derv))
    derv_max = np.max(derv)

    phi = np.sum(np.square(e)) + (1000.0*derv_max)**2.0

    # ic = Final_state
    # # ic[21] = 0.0
    # p['HbFe_blood_uM']=ic[4]
    # p['beta_Epo_HbFe'] = 0.000880476
    # fraction_tfr_free0 = ic[11]/(ic[11] + ic[14] + ic[15])
    # p['fraction_TfR_free'] = fraction_tfr_free0
    # p['FPN0'] = ic[22]
    # # p['k_fe3_fe3fpn']=0.0
    # # p['k_fe2_fpn'] = 0.0
    # p_tuple = tuple(p.items())
    #
    # t0 = 0
    # tfinal = 1440*10
    # dt = 240
    # t2= np.linspace(t0,tfinal,(tfinal-t0)/dt +1)
    # Output2 = odeint(derivative_rhs_calculator,ic,t2,p_tuple,rtol=1E-6, atol=1E-6,mxstep=1000)
    # for i in xrange(len(t2)):
    #     Output2[i,144] = (Output2[i,2]+2.0*Output2[i,3])*p['mol_wt_fe']/10
    #     Output2[i,145] = (Output2[i,2]+2.0*Output2[i,3])/(2*Output2[i,0] + 2.0*Output2[i,2]+2.0*Output2[i,3])
    #
    # Final_state2 = Output2[len(t2)-1,:]
    Outplot = np.append(Output[:,0:41],Output[:,144:155],axis=1)

    # if Final_state2[144]>0.25*Final_state[144]:
    #     phi = phi + ((Final_state2[144] - 0.25*Final_state[144])/(0.25*Final_state[144]))**2
    # elif Final_state2[143]<0.2*Final_state[144]:
    #     phi = phi + ((Final_state2[144] - 0.2*Final_state[144])/(0.2*Final_state[144]))**2

    V = ['C_Tf_p','C_Fe3_p','C_FeTf_p','C_Fe2Tf_p','C_HbFe_p','N_rbc','C_Cp_p','Tf_hepc','C_hepc_p','C_epo_p','N_eb','C_TfR_eb','C_FeTf_eb','C_Fe2Tf_eb','C_TfRFeTf_eb', \
          'C_TfRFe2Tf_eb','C_Fe3_eb','C_Tf_eb','C_Hb_eb','C_HbFe_eb','C_Fe2_i_res','C_Fe3_i_res','C_FPN_i_res','C_Fe2FPN_i_res','C_Fe2FPN_m_res','C_Fe3FPN_m_res',  \
         'C_Fe3_m_res','C_FPN_m_res','C_Tf_m_res','C_FeTf_m_res','C_Fe2Tf_m_res','C_Cp2_m_res','C_Cp1_m_res','C_Fe3_isf_res','C_Tf_isf_res','C_FeTf_isf_res', \
         'C_Fe2Tf_isf_res','C_Cp2_isf_res','C_Cp1_isf_res','Fe3_gut','N_cfu','Serum Iron','Tf Saturation','C_rEpo_p','C_rEpo_t','X_rEpo_peri']

    if (np.isnan(phi)):
        phi = -1

    if p['print_errors']==1:
        # print F['J_p_eb_Tf'],F['J_p_isf_res_Tf']
        # print F['J_p_eb_FeTf'],F['J_isf_res_p_FeTf']
        # print F['J_p_eb_Fe2Tf'],F['J_isf_res_p_Fe2Tf']
        # print C_Hb_eb, C_HbFe_eb, p['Hb_eb_ic']
        # print p['Tf_p_ic'], p['FeTf_p_ic'], p['Fe2Tf_p_ic']
        # print C_Tf_p, C_FeTf_p, C_Fe2Tf_p
        # print C_HbFe_p, p['C_HbFe_p_ic']
        # print Serum_Iron, p['Serum_Iron']
        # print 0.2*Final_state[143], Final_state2[143], 0.25*Final_state[143]
        print (derv_max)
        print (e)
        print (phi)
        # print derv
        print (','.join(str(Final_state[i]) for i in range(39)))
        # plot_graph(t,Outplot,V)
        # plot_graph(t,Outplot,V)
        # custom_plot_ss(t,Output)

    book99 = xlwt.Workbook(encoding="utf-8")
    sheet99 = book99.add_sheet("Sheet 1")

    sheet99.write(0,0,'Time')
    for i in range(len(V)):
        sheet99.write(0,i+1,V[i])

    for i in range(len(t)):
        sheet99.write(i+1,0,t[i]/1440.0)
        for j in range(len(V)):
            sheet99.write(i+1,j+1,Outplot[i,j])

    book99.save('steady_state_fit_m.xls')

    return phi

def run_ss_parameter_optimization(Species):

    if Species=='human':
        column_index=1
    elif Species =='mouse':
        column_index=3
    else:
        print ('Wrong species name')
        sys.exit(1)

    wb = xlrd.open_workbook('iron_metabolism_parameter_input_file.xlsx')
    wb.sheet_names()
    sheet = wb.sheet_by_index(0)
    keys = [sheet.cell(row_index,0).value for row_index in range(sheet.nrows)]
    A = {keys[row_index]:sheet.cell(row_index,column_index).value for row_index in range(sheet.nrows)} # importing into dictionary
    A['print_errors']=0
    A['initial_conditions_known']=0
    A['species'] = Species
    A['simulate_phlebotomy_experiment']=0

    npar = 10
    pool_members = 64
    choice_uniform = 0
    maximum_iterations = 100
    refresh_cycle = 1

    x= differential_evolution_pool(npar, pool_members, choice_uniform, None, 0.9, 6, maximum_iterations, refresh_cycle, fmin=-1.0)

    x.bounds = np.array([(50.0,120.0),(7.0E-2,1.3E-1),(1.0E-2, 1.3E-1),(50.0,120.0),(1.4,10.5),(0.20,0.40), (0.20,0.40), (1.0E-3,1.0E-2), (0.0,0.05), (0.1,2.0)])

    x.obj_fun = steady_state_fit

    x.initial_guess = np.array([64.4204471556,0.128820360837,0.0101056505572,87.5039016094,3.94755121552,0.275737675704,0.277744081236,0.00291597951371,6.32573391191e-07,0.931297519722])

    optimize(x, A)


    return()

def run_steady_state_sim(Species):

    start_time = time.time()
    if Species=='human':
        column_index=1
    elif Species =='mouse':
        column_index=3
    else:
        print ('Wrong species name')
        sys.exit(1)

    wb = xlrd.open_workbook('iron_metabolism_parameter_input_file.xlsx')
    wb.sheet_names()
    sheet = wb.sheet_by_index(0)
    keys = [sheet.cell(row_index,0).value for row_index in range(sheet.nrows)]
    A = {keys[row_index]:sheet.cell(row_index,column_index).value for row_index in range(sheet.nrows)} # importing into dictionary
    A['print_errors']=1
    A['simulate_phlebotomy_experiment']=0
    A['initial_conditions_known']=0
    A['species'] = Species
    if Species=='human':
        # x = [8.8960945211,0.0959566344338,0.0245040446319,89.7544181692,1.99532219854,0.411466035751,0.186119857952, 0, 0, 1.0]
        x = [8.89642734249,0.0960806052265,0.0245806394738,89.7538529138,1.9957242645,0.410974285191,0.183660810026,0.000356160205844,0.0954290811395,0.830828978447]
    else:
        # x = np.array([84.3328883574,0.103076674806,0.0104548866919,83.6788967801,8.50500271017,0.205787325324,0.269179133833,0.0041023235862,0.0203303606526,0.877945202591])
        x = np.array([89.0048029081,0.129932992606,0.0181157386564,101.389234007,5.63523369934,0.240597725866,0.228338265928,0.00470723081745,3.70883419594e-05,1.51695272122])
        # x = [64.4204471556,0.128820360837,0.0101056505572,87.5039016094,3.94755121552,0.275737675704,0.277744081236,0.00291597951371,6.32573391191e-07,0.931297519722]

    z= steady_state_fit(x,A)
    print (time.time() - start_time)
    return()


Species = str('mouse')
# run_ss_parameter_optimization(Species)
run_steady_state_sim(Species)
